# Supplementary material for: Comparisons of the Oral Microbiota from Seven Species of Wild Venomous Snakes in Taiwan Using the High-Throughput Amplicon Sequencing of the Full-Length 16S rRNA Gene
Source: Biology (Basel). 2023 Sep 4;12(9):1206. doi: 10.3390/biology12091206 (PMC10525742; doi:10.3390/biology12091206)
Supplement: Supplementary file 1 [file biology-12-01206-s001.zip › Supplementary Table S1-20230826.xlsx]

## Sheet: 工作表1
Table S1: Summary of taxonomy annotation and abundances of the bacteria in the oral samples of seven Taiwanese snake species.
	Sample-Wise Read Count
Total Read Count	Na	Bm	Pm	Ts	Ds	Da	Tg	Phylum	Class	Order	Family	Genus	Species
58290	4726	5837	7969	28899	0	7057	3802	Bacteroidetes	Chitinophagia	Chitinophagales	Chitinophagaceae	Puia	dinghuensis
30711	757	411	8099	616	5796	2315	12717	Proteobacteria	Betaproteobacteria	Burkholderiales	Burkholderiaceae	Cupriavidus	numazuensis NBRC 100056
25498	8930	4306	32	24	0	3735	8471	Tenericutes	Mollicutes	Mycoplasmatales	Mycoplasmataceae	Mycoplasma	fastidiosum
23355	153	10	21840	102	60	1166	24	Firmicutes	Erysipelotrichia	Erysipelotrichales	Erysipelotrichaceae	Erysipelatoclostridium	[Clostridium] innocuum
21406	803	313	557	17158	2572	0	3	Bacteroidetes	Bacteroidia	Bacteroidales	Bacteroidaceae	Bacteroides	fragilis
19541	1247	4	39	1838	131	16273	9	Proteobacteria	Gammaproteobacteria	Enterobacterales	Morganellaceae	Morganella	morganii
16108	0	16080	7	12	0	2	7	Proteobacteria	Gammaproteobacteria	Pasteurellales	Pasteurellaceae	[Haemophilus]	felis
14907	533	0	69	13744	381	142	38	Proteobacteria	Gammaproteobacteria	Enterobacterales	Enterobacteriaceae	Citrobacter	freundii ATCC 8090 = MTCC 1658 = NBRC 12681
14652	6	8275	55	4381	880	575	480	Proteobacteria	Gammaproteobacteria	Xanthomonadales	Xanthomonadaceae	Stenotrophomonas	maltophilia
11578	11575	0	0	0	0	3	0	Proteobacteria	Betaproteobacteria	Burkholderiales	Alcaligenaceae	Bordetella	trematum
8774	8774	0	0	0	0	0	0	Proteobacteria	Gammaproteobacteria	Pasteurellales	Pasteurellaceae	Phocoenobacter	uteri
8503	8503	0	0	0	0	0	0	Proteobacteria	Gammaproteobacteria	Pseudomonadales	Pseudomonadaceae	Pseudomonas	helleri
8360	0	0	0	0	0	8360	0	Proteobacteria	Gammaproteobacteria	Enterobacterales	Morganellaceae	Providencia	rustigianii
8059	8051	4	0	0	0	4	0	Proteobacteria	Gammaproteobacteria	Pasteurellales	Pasteurellaceae	Bisgaardia	hudsonensis
7203	16	1508	5601	0	15	0	63	Firmicutes	Clostridia	Eubacteriales	Clostridiaceae	Clostridium	cylindrosporum
6886	8	18	6805	3	38	0	14	Proteobacteria	Gammaproteobacteria	Enterobacterales	Enterobacteriaceae	Klebsiella	pneumoniae
6774	13	0	0	0	6556	0	205	Firmicutes	Clostridia	Eubacteriales	Peptostreptococcaceae	Romboutsia	[Clostridium] dakarense
6248	180	58	489	104	2654	204	2559	Proteobacteria	Alphaproteobacteria	Sphingomonadales	Sphingomonadaceae	Sphingomonas	paucimobilis
5449	6	24	41	2	37	2	5337	Proteobacteria	Gammaproteobacteria	Pseudomonadales	Pseudomonadaceae	Pseudomonas	aeruginosa
4959	0	0	0	4918	0	0	41	Proteobacteria	Gammaproteobacteria	Enterobacterales	Enterobacteriaceae	Yokenella	regensburgei
3373	84	1154	8	24	1281	0	822	Proteobacteria	Betaproteobacteria	Burkholderiales	Comamonadaceae	Comamonas	testosteroni
3329	3329	0	0	0	0	0	0	Bacteroidetes	Bacteroidia	Bacteroidales	Dysgonomonadaceae	Proteiniphilum	acetatigenes
2982	0	0	0	2	0	2980	0	Proteobacteria	Gammaproteobacteria	Chromatiales	Chromatiaceae	Rheinheimera	pacifica
2964	0	13	176	43	2385	92	255	Proteobacteria	Alphaproteobacteria	Rhodobacterales	Rhodobacteraceae	Paracoccus	chinensis
2934	0	101	0	0	2833	0	0	Proteobacteria	Gammaproteobacteria	Enterobacterales	Enterobacteriaceae	Salmonella	enterica subsp. enterica serovar Typhimurium
2653	0	19	1648	21	146	91	728	Bacteroidetes	Sphingobacteriia	Sphingobacteriales	Sphingobacteriaceae	Sphingobacterium	detergens
2619	0	2616	0	0	0	0	3	Tenericutes	Mollicutes	Mycoplasmatales	Mycoplasmataceae	Mycoplasma	iguanae
2550	0	2174	368	0	8	0	0	Proteobacteria	Betaproteobacteria	Burkholderiales	Alcaligenaceae	Achromobacter	insuavis
2538	25	153	0	0	2360	0	0	Proteobacteria	Gammaproteobacteria	Enterobacterales	Enterobacteriaceae	Salmonella	enterica subsp. enterica serovar Typhi
2481	0	2475	0	0	0	0	6	Bacteroidetes	Flavobacteriia	Flavobacteriales	Weeksellaceae	Bergeyella	zoohelcum
2361	989	0	0	1372	0	0	0	Proteobacteria	Alphaproteobacteria	Hyphomicrobiales	Phyllobacteriaceae	Phyllobacterium	myrsinacearum
2058	0	16	58	0	1984	0	0	Proteobacteria	Gammaproteobacteria	Xanthomonadales	Xanthomonadaceae	Stenotrophomonas	pavanii
1993	0	0	1981	0	12	0	0	Proteobacteria	Gammaproteobacteria	Enterobacterales	Enterobacteriaceae	Klebsiella	pneumoniae subsp. rhinoscleromatis
1837	7	1699	6	0	17	3	105	Proteobacteria	Gammaproteobacteria	Moraxellales	Moraxellaceae	Acinetobacter	bereziniae
1757	2	0	34	16	1440	10	255	Firmicutes	Bacilli	Bacillales	Staphylococcaceae	Mammaliicoccus	sciuri
1747	44	0	0	1492	211	0	0	Proteobacteria	Gammaproteobacteria	Enterobacterales	Enterobacteriaceae	Citrobacter	freundii
1720	1675	0	0	0	19	8	18	Proteobacteria	Gammaproteobacteria	Enterobacterales	Yersiniaceae	Serratia	marcescens
1713	434	533	123	0	52	237	334	Proteobacteria	Gammaproteobacteria	Xanthomonadales	Xanthomonadaceae	Lysobacter	oculi
1683	0	7	0	0	1655	0	21	Bacteroidetes	Flavobacteriia	Flavobacteriales	Weeksellaceae	Chryseobacterium	salipaludis
1637	0	0	52	9	144	40	1392	Bacteroidetes	Chitinophagia	Chitinophagales	Chitinophagaceae	Sediminibacterium	lactis
1503	0	0	1503	0	0	0	0	Proteobacteria	Gammaproteobacteria	Xanthomonadales	Rhodanobacteraceae	Luteibacter	anthropi
1470	0	5	0	0	1421	0	44	Proteobacteria	Gammaproteobacteria	Moraxellales	Moraxellaceae	Acinetobacter	variabilis
1445	2	0	1381	62	0	0	0	Proteobacteria	Deltaproteobacteria	Desulfovibrionales	Desulfovibrionaceae	Desulfovibrio	desulfuricans
1407	11	481	458	0	457	0	0	Proteobacteria	Gammaproteobacteria	Enterobacterales	Morganellaceae	Providencia	rettgeri
1290	355	25	167	3	0	0	740	Proteobacteria	Alphaproteobacteria	Rhodobacterales	Rhodobacteraceae	Paracoccus	mangrovi
1250	1179	65	0	0	6	0	0	Bacteroidetes	Chitinophagia	Chitinophagales	Chitinophagaceae	Haoranjiania	flava
1193	0	44	8	0	104	1031	6	Proteobacteria	Gammaproteobacteria	Moraxellales	Moraxellaceae	Acinetobacter	proteolyticus
1139	1112	0	0	0	27	0	0	Firmicutes	Clostridia	Eubacteriales	Peptostreptococcaceae	Peptostreptococcus	anaerobius
1070	0	0	0	0	220	81	769	Proteobacteria	Alphaproteobacteria	Rhodobacterales	Rhodobacteraceae	Paracoccus	suum
1059	0	0	0	0	0	1059	0	Proteobacteria	Gammaproteobacteria	Chromatiales	Chromatiaceae	Rheinheimera	hassiensis
1006	0	50	0	0	856	0	100	Proteobacteria	Alphaproteobacteria	Rhodobacterales	Rhodobacteraceae	Paracoccus	Paracoccus_contaminans
968	0	0	77	15	0	22	854	Firmicutes	Bacilli	Lactobacillales	Lactobacillaceae	Latilactobacillus	Latilactobacillus_curvatus
899	0	0	0	0	2	897	0	Proteobacteria	Gammaproteobacteria	Chromatiales	Chromatiaceae	Rheinheimera	Rheinheimera_aquimaris
882	0	12	0	0	0	870	0	Bacteroidetes	Cytophagia	Cytophagales	Spirosomaceae	Leadbetterella	Leadbetterella_byssophila DSM 17132
882	0	118	68	0	696	0	0	Proteobacteria	Betaproteobacteria	Burkholderiales	Comamonadaceae	Comamonas	Comamonas_jiangduensis
853	0	116	0	0	357	0	380	Proteobacteria	Gammaproteobacteria	Moraxellales	Moraxellaceae	Acinetobacter	Acinetobacter_seohaensis
827	281	0	2	0	0	0	544	Tenericutes	Mollicutes	Mycoplasmatales	Mycoplasmataceae	Mycoplasmopsis	Mycoplasmopsis_agassizii
811	0	87	29	0	31	3	661	Proteobacteria	Gammaproteobacteria	Moraxellales	Moraxellaceae	Acinetobacter	Acinetobacter_junii
808	0	777	28	0	3	0	0	Firmicutes	Clostridia	Eubacteriales	Lachnospiraceae	Lachnoclostridium	Lachnoclostridium_pacaense
784	776	0	5	3	0	0	0	Proteobacteria	Gammaproteobacteria	Enterobacterales	Morganellaceae	Proteus	Proteus_terrae subsp. cibarius
780	0	0	0	0	18	0	762	Proteobacteria	Gammaproteobacteria	Moraxellales	Moraxellaceae	Acinetobacter	Acinetobacter_sichuanensis
767	0	0	0	0	0	0	767	Actinobacteria	Actinomycetia	Micrococcales	Micrococcaceae	Paenarthrobacter	Paenarthrobacter_nitroguajacolicus
766	0	0	645	0	0	0	121	Bacteroidetes	Flavobacteriia	Flavobacteriales	Weeksellaceae	Epilithonimonas	Epilithonimonas_lactis
760	0	25	2	0	733	0	0	Bacteroidetes	Flavobacteriia	Flavobacteriales	Flavobacteriaceae	Flavobacterium	Flavobacterium_ummariense
750	0	4	10	641	20	75	0	Proteobacteria	Alphaproteobacteria	Hyphomicrobiales	Beijerinckiaceae	Beijerinckia	Beijerinckia_fluminensis
745	0	0	0	0	745	0	0	Firmicutes	Bacilli	Bacillales	Planococcaceae	Chryseomicrobium	Chryseomicrobium_amylolyticum
733	8	6	29	0	690	0	0	Bacteroidetes	Bacteroidia	Bacteroidales	Bacteroidaceae	Bacteroides	Bacteroides_nordii WAL 11050 = JCM 12987
685	0	8	10	3	587	0	77	Proteobacteria	Gammaproteobacteria	Moraxellales	Moraxellaceae	Acinetobacter	Acinetobacter_johnsonii
672	578	3	0	0	91	0	0	Proteobacteria	Gammaproteobacteria	Enterobacterales	Yersiniaceae	Serratia	Serratia_nematodiphila DZ0503SBS1
657	0	0	0	0	657	0	0	Firmicutes	Bacilli	Bacillales	Bacillaceae	Bacillus	Bacillus_proteolyticus
650	0	0	0	0	637	0	13	Firmicutes	Bacilli	Bacillales	Planococcaceae	Chryseomicrobium	Chryseomicrobium_palamuruense
650	0	0	0	388	262	0	0	Proteobacteria	Gammaproteobacteria	Xanthomonadales	Xanthomonadaceae	Stenotrophomonas	Stenotrophomonas_[Pseudomonas] hibiscicola
641	2	2	48	14	314	101	160	Proteobacteria	Betaproteobacteria	Burkholderiales	Burkholderiales	Methylibium	Methylibium_petroleiphilum PM1
638	0	0	638	0	0	0	0	Proteobacteria	Gammaproteobacteria	Aeromonadales	Aeromonadaceae	Oceanisphaera	Oceanisphaera_ostreae
631	0	0	3	0	0	0	628	Proteobacteria	Gammaproteobacteria	Moraxellales	Moraxellaceae	Acinetobacter	Acinetobacter_radioresistens
623	0	0	107	126	385	0	5	Proteobacteria	Gammaproteobacteria	Enterobacterales	Enterobacteriaceae	Enterobacter	Enterobacter_ludwigii
587	0	4	494	11	24	0	54	Firmicutes	Tissierellia	Tissierellales	Gottschalkiaceae	Gottschalkia	Gottschalkia_acidurici
584	0	0	0	0	584	0	0	Firmicutes	Bacilli	Bacillales	Paenibacillaceae	Paenibacillus	Paenibacillus_typhae
581	0	0	0	0	358	0	223	Proteobacteria	Gammaproteobacteria	Xanthomonadales	Xanthomonadaceae	Stenotrophomonas	Stenotrophomonas_bentonitica
574	0	12	3	510	49	0	0	Proteobacteria	Betaproteobacteria	Burkholderiales	Burkholderiales	Tepidimonas	Tepidimonas_aquatica
570	570	0	0	0	0	0	0	Proteobacteria	Gammaproteobacteria	Enterobacterales	Morganellaceae	Proteus	Proteus_vulgaris
562	0	9	350	2	127	69	5	Proteobacteria	Betaproteobacteria	Nitrosomonadales	Methylophilaceae	Methylophilus	Methylophilus_methylotrophus
561	338	0	0	0	199	10	14	Firmicutes	Bacilli	Lactobacillales	Enterococcaceae	Enterococcus	Enterococcus_faecalis
558	0	0	0	0	6	552	0	Bacteroidetes	Sphingobacteriia	Sphingobacteriales	Sphingobacteriaceae	Sphingobacterium	Sphingobacterium_yamdrokense
538	32	30	17	16	170	20	253	Proteobacteria	Betaproteobacteria	Burkholderiales	Comamonadaceae	Delftia	Delftia_lacustris
536	4	16	41	12	385	41	37	Bacteroidetes	Sphingobacteriia	Sphingobacteriales	Sphingobacteriaceae	Sphingobacterium	Sphingobacterium_mizutaii
524	0	22	375	68	28	25	6	Bacteroidetes	Flavobacteriia	Flavobacteriales	Flavobacteriaceae	Flavobacterium	Flavobacterium_naphthae
511	0	0	2	0	0	509	0	Proteobacteria	Alphaproteobacteria	Rhodobacterales	Rhodobacteraceae	Gemmobacter	Gemmobacter_caeni
508	63	22	16	372	23	12	0	Firmicutes	Bacilli	Bacillales	Paenibacillaceae	Paenibacillus	Paenibacillus_darwinianus
501	72	4	177	129	56	53	10	Proteobacteria	Alphaproteobacteria	Caulobacterales	Caulobacteraceae	Caulobacter	Caulobacter_segnis
496	5	5	299	0	18	169	0	Bacteroidetes	Sphingobacteriia	Sphingobacteriales	Sphingobacteriaceae	Pedobacter	Pedobacter_nanyangensis
487	0	0	0	0	0	32	455	Proteobacteria	Alphaproteobacteria	Hyphomicrobiales	Rhizobiaceae	Agrobacterium	Agrobacterium_tumefaciens
485	477	0	0	0	4	0	4	Firmicutes	Tissierellia	Tissierellales	Peptoniphilaceae	Helcococcus	Helcococcus_seattlensis
481	0	71	243	167	0	0	0	Proteobacteria	Gammaproteobacteria	Aeromonadales	Aeromonadaceae	Aeromonas	Aeromonas_taiwanensis
480	0	12	0	0	432	0	36	Proteobacteria	Alphaproteobacteria	Rhodobacterales	Rhodobacteraceae	Paracoccus	Paracoccus_alimentarius
457	0	69	108	0	16	0	264	Actinobacteria	Actinomycetia	Corynebacteriales	Gordoniaceae	Gordonia	Gordonia_hongkongensis
451	132	279	31	0	9	0	0	Proteobacteria	Gammaproteobacteria	Enterobacterales	Enterobacteriaceae	Salmonella	Salmonella_enterica subsp. enterica
449	0	104	0	30	315	0	0	Proteobacteria	Betaproteobacteria	Burkholderiales	Comamonadaceae	Comamonas	Comamonas_aquatica subsp. rana
444	0	0	0	0	275	3	166	Proteobacteria	Betaproteobacteria	Burkholderiales	Burkholderiaceae	Cupriavidus	Cupriavidus_metallidurans
436	0	0	217	0	0	0	219	Proteobacteria	Gammaproteobacteria	Moraxellales	Moraxellaceae	Psychrobacter	Psychrobacter_sanguinis
435	119	0	6	87	223	0	0	Proteobacteria	Gammaproteobacteria	Enterobacterales	Enterobacteriaceae	Citrobacter	Citrobacter_murliniae
429	6	2	9	16	281	11	104	Bacteroidetes	Sphingobacteriia	Sphingobacteriales	Sphingobacteriaceae	Pedobacter	Pedobacter_nutrimenti
425	0	0	0	0	262	0	163	Proteobacteria	Gammaproteobacteria	Moraxellales	Moraxellaceae	Moraxella	Moraxella_osloensis
418	418	0	0	0	0	0	0	Bacteroidetes	Chitinophagia	Chitinophagales	Chitinophagaceae	Chitinophaga	Chitinophaga_costaii
411	15	199	188	0	9	0	0	Firmicutes	Clostridia	Eubacteriales	Eubacteriales Family XIII. Incertae Sedis	Sinanaerobacter	Sinanaerobacter_chloroacetimidivorans
408	0	0	34	11	0	16	347	Firmicutes	Bacilli	Lactobacillales	Lactobacillaceae	Lacticaseibacillus	Lacticaseibacillus_paracasei
395	376	0	0	0	19	0	0	Firmicutes	Negativicutes	Veillonellales	Veillonellaceae	Negativicoccus	Negativicoccus_massiliensis
391	8	11	0	7	328	0	37	Actinobacteria	Actinomycetia	Propionibacteriales	Propionibacteriaceae	Enemella	Enemella_evansiae
380	0	0	380	0	0	0	0	Proteobacteria	Deltaproteobacteria	Desulfovibrionales	Desulfovibrionaceae	Desulfovibrio	Desulfovibrio_simplex
370	6	17	0	2	324	0	21	Actinobacteria	Actinomycetia	Micrococcales	Micrococcaceae	Glutamicibacter	Glutamicibacter_creatinolyticus
369	0	0	10	7	97	255	0	Proteobacteria	Betaproteobacteria	Burkholderiales	Comamonadaceae	Delftia	Delftia_acidovorans
363	0	128	15	65	131	0	24	Proteobacteria	Gammaproteobacteria	Aeromonadales	Aeromonadaceae	Aeromonas	Aeromonas_hydrophila
361	8	223	110	0	10	0	10	Firmicutes	Clostridia	Eubacteriales	Clostridiaceae	Hungatella	Hungatella_hathewayi
356	0	64	20	59	154	46	13	Bacteroidetes	Sphingobacteriia	Sphingobacteriales	Sphingobacteriaceae	Sphingobacterium	Sphingobacterium_kyonggiense
353	0	3	0	0	226	0	124	Proteobacteria	Gammaproteobacteria	Moraxellales	Moraxellaceae	Acinetobacter	Acinetobacter_schindleri
348	0	0	0	0	0	348	0	Bacteroidetes	Flavobacteriia	Flavobacteriales	Weeksellaceae	Chryseobacterium	Chryseobacterium_oleae
346	0	18	0	0	14	0	314	Proteobacteria	Gammaproteobacteria	Moraxellales	Moraxellaceae	Acinetobacter	Acinetobacter_baumannii
341	0	3	66	6	158	22	86	Bacteroidetes	Chitinophagia	Chitinophagales	Chitinophagaceae	Sediminibacterium	Sediminibacterium_aquarii
338	0	6	65	47	220	0	0	Proteobacteria	Gammaproteobacteria	Enterobacterales	Enterobacteriaceae	Enterobacter	Enterobacter_mori
335	0	0	0	0	335	0	0	Bacteroidetes	Flavobacteriia	Flavobacteriales	Flavobacteriaceae	Flavobacterium	Flavobacterium_cerinum
334	0	0	0	0	5	329	0	Proteobacteria	Gammaproteobacteria	Xanthomonadales	Xanthomonadaceae	Luteimonas	Luteimonas_padinae
329	72	33	224	0	0	0	0	Firmicutes	Clostridia	Eubacteriales	Lachnospiraceae	Enterocloster	Enterocloster_citroniae
327	202	80	0	0	38	7	0	Bacteroidetes	Flavobacteriia	Flavobacteriales	Weeksellaceae	Chryseobacterium	Chryseobacterium_koreense
326	0	0	0	0	0	0	326	Proteobacteria	Alphaproteobacteria	Hyphomicrobiales	Beijerinckiaceae	Methylocapsa	Methylocapsa_aurea
326	0	0	0	26	96	204	0	Proteobacteria	Gammaproteobacteria	Enterobacterales	Enterobacteriaceae	Citrobacter	Citrobacter_braakii
325	8	37	0	4	29	34	213	Actinobacteria	Actinomycetia	Corynebacteriales	Tsukamurellaceae	Tsukamurella	Tsukamurella_serpentis
322	0	0	0	0	0	322	0	Bacteroidetes	Flavobacteriia	Flavobacteriales	Schleiferiaceae	Owenweeksia	Owenweeksia_hongkongensis
319	0	44	3	0	5	0	267	Proteobacteria	Gammaproteobacteria	Moraxellales	Moraxellaceae	Acinetobacter	Acinetobacter_tandoii
318	0	5	0	4	140	0	169	Proteobacteria	Gammaproteobacteria	Moraxellales	Moraxellaceae	Acinetobacter	Acinetobacter_indicus CIP 110367
316	0	0	0	0	316	0	0	Proteobacteria	Epsilonproteobacteria	Campylobacterales	Arcobacteraceae	Aliarcobacter	Aliarcobacter_cryaerophilus
314	23	184	96	0	0	0	11	Firmicutes	Clostridia	Eubacteriales	Lachnospiraceae	Enterocloster	Enterocloster_bolteae
313	0	74	27	0	50	0	162	Proteobacteria	Gammaproteobacteria	Moraxellales	Moraxellaceae	Acinetobacter	Acinetobacter_calcoaceticus
309	0	0	304	0	0	0	5	Bacteroidetes	Flavobacteriia	Flavobacteriales	Flavobacteriaceae	Myroides	Myroides_marinus
303	30	151	0	32	21	0	69	Proteobacteria	Gammaproteobacteria	Aeromonadales	Aeromonadaceae	Aeromonas	Aeromonas_dhakensis
301	18	2	0	48	233	0	0	Proteobacteria	Alphaproteobacteria	Caulobacterales	Caulobacteraceae	Brevundimonas	Brevundimonas_aurantiaca
300	0	16	0	0	266	14	4	Actinobacteria	Actinomycetia	Micrococcales	Micrococcaceae	Glutamicibacter	Glutamicibacter_soli
299	290	2	0	0	0	0	7	Firmicutes	Clostridia	Eubacteriales	Christensenellaceae	Christensenella	Christensenella_minuta
293	280	0	0	0	13	0	0	Firmicutes	Clostridia	Eubacteriales	Oscillospiraceae	Saccharofermentans	Saccharofermentans_acetigenes
274	272	2	0	0	0	0	0	Proteobacteria	Gammaproteobacteria	Alteromonadales	Shewanellaceae	Shewanella	Shewanella_algae
273	0	0	0	177	26	3	67	Bacteroidetes	Sphingobacteriia	Sphingobacteriales	Sphingobacteriaceae	Sphingobacterium	Sphingobacterium_spiritivorum
272	0	26	0	5	11	0	230	Proteobacteria	Alphaproteobacteria	Caulobacterales	Caulobacteraceae	Brevundimonas	Brevundimonas_olei
271	0	0	0	0	0	271	0	Proteobacteria	Betaproteobacteria	Burkholderiales	Burkholderiales	Inhella	Inhella_inkyongensis
271	0	42	0	30	134	63	2	Proteobacteria	Gammaproteobacteria	Pseudomonadales	Pseudomonadaceae	Pseudomonas	Pseudomonas_oleovorans
265	0	0	0	0	34	231	0	Proteobacteria	Gammaproteobacteria	Xanthomonadales	Xanthomonadaceae	Luteimonas	Luteimonas_composti
261	0	27	7	0	0	14	213	Firmicutes	Bacilli	Lactobacillales	Enterococcaceae	Vagococcus	Vagococcus_fluvialis
258	0	31	14	198	0	0	15	Proteobacteria	Betaproteobacteria	Burkholderiales	Alcaligenaceae	Achromobacter	Achromobacter_xylosoxidans
253	0	0	0	0	253	0	0	Firmicutes	Bacilli	Bacillales	Bacillaceae	Bacillus	Bacillus_cereus
251	3	0	0	18	36	0	194	Firmicutes	Clostridia	Eubacteriales	Peptostreptococcaceae	Paeniclostridium	Paeniclostridium_sordellii
251	248	0	0	0	3	0	0	Actinobacteria	Actinomycetia	Actinomycetales	Actinomycetaceae	Mobiluncus	Mobiluncus_curtisii
250	7	0	64	9	124	0	46	Actinobacteria	Actinomycetia	Micrococcales	Brevibacteriaceae	Brevibacterium	Brevibacterium_sediminis
247	0	0	0	6	170	0	71	Proteobacteria	Gammaproteobacteria	Moraxellales	Moraxellaceae	Acinetobacter	Acinetobacter_haemolyticus
244	2	10	226	0	0	0	6	Actinobacteria	Coriobacteriia	Eggerthellales	Eggerthellaceae	Gordonibacter	Gordonibacter_pamelaeae 7-10-1-b
240	18	0	28	144	40	10	0	Proteobacteria	Alphaproteobacteria	Sphingomonadales	Sphingomonadaceae	Sphingomonas	Sphingomonas_echinoides
239	0	32	5	0	121	5	76	Bacteroidetes	Flavobacteriia	Flavobacteriales	Weeksellaceae	Empedobacter	Empedobacter_brevis
236	200	2	23	11	0	0	0	Fusobacteria	Fusobacteriia	Fusobacteriales	Fusobacteriaceae	Fusobacterium	Fusobacterium_varium
235	0	0	8	0	159	0	68	Proteobacteria	Gammaproteobacteria	Moraxellales	Moraxellaceae	Acinetobacter	Acinetobacter_modestus
233	0	0	178	0	55	0	0	Bacteroidetes	Sphingobacteriia	Sphingobacteriales	Sphingobacteriaceae	Sphingobacterium	Sphingobacterium_pakistanense
232	0	0	0	0	0	232	0	Cyanobacteria	Cyanobacteria	Chroococcidiopsidales	Chroococcidiopsidaceae	Aliterella	Aliterella_antarctica
231	0	0	16	0	215	0	0	Bacteroidetes	Sphingobacteriia	Sphingobacteriales	Sphingobacteriaceae	Sphingobacterium	Sphingobacterium_bovisgrunnientis
230	9	8	14	0	0	199	0	Bacteroidetes	Cytophagia	Cytophagales	Cyclobacteriaceae	Algoriphagus	Algoriphagus_terrigena
229	3	0	226	0	0	0	0	Proteobacteria	Deltaproteobacteria	Desulfovibrionales	Desulfovibrionaceae	Desulfovibrio	Desulfovibrio_intestinalis
225	0	0	17	34	121	0	53	Proteobacteria	Gammaproteobacteria	Xanthomonadales	Xanthomonadaceae	Vulcaniibacterium	Vulcaniibacterium_thermophilum
224	6	0	0	8	0	0	210	Firmicutes	Clostridia	Eubacteriales	Clostridiaceae	Clostridium	Clostridium_disporicum
224	0	3	9	0	0	10	202	Firmicutes	Bacilli	Lactobacillales	Lactobacillaceae	Levilactobacillus	Levilactobacillus_brevis
222	0	36	20	15	136	0	15	Proteobacteria	Gammaproteobacteria	Enterobacterales	Enterobacteriaceae	Enterobacter	Enterobacter_hormaechei subsp. xiangfangensis
221	0	221	0	0	0	0	0	Bacteroidetes	Bacteroidia	Bacteroidales	Rikenellaceae	Alistipes	Alistipes_putredinis
220	0	0	9	0	200	11	0	Bacteroidetes	Sphingobacteriia	Sphingobacteriales	Sphingobacteriaceae	Sphingobacterium	Sphingobacterium_alimentarium
216	130	0	0	0	54	0	32	Actinobacteria	Actinomycetia	Corynebacteriales	Corynebacteriaceae	Corynebacterium	Corynebacterium_lactis RW2-5
215	0	43	0	0	25	139	8	Bacteroidetes	Flavobacteriia	Flavobacteriales	Flavobacteriaceae	Myroides	Myroides_odoratus DSM 2801
213	74	80	0	40	9	0	10	Proteobacteria	Gammaproteobacteria	Enterobacterales	Enterobacteriaceae	Citrobacter	Citrobacter_cronae
212	0	13	0	0	199	0	0	Proteobacteria	Betaproteobacteria	Burkholderiales	Comamonadaceae	Comamonas	Comamonas_denitrificans
211	0	0	0	0	0	16	195	Proteobacteria	Gammaproteobacteria	Moraxellales	Moraxellaceae	Acinetobacter	Acinetobacter_dispersus
210	0	0	210	0	0	0	0	Bacteroidetes	Bacteroidia	Bacteroidales	Odoribacteraceae	Odoribacter	Odoribacter_splanchnicus
210	0	0	0	0	0	210	0	Proteobacteria	Betaproteobacteria	Burkholderiales	Comamonadaceae	Hydrogenophaga	Hydrogenophaga_bisanensis
209	6	57	32	22	51	37	4	Bacteroidetes	Sphingobacteriia	Sphingobacteriales	Sphingobacteriaceae	Sphingobacterium	Sphingobacterium_cellulitidis
208	0	2	15	0	0	7	184	Firmicutes	Bacilli	Lactobacillales	Streptococcaceae	Lactococcus	Lactococcus_lactis
205	0	3	0	0	192	0	10	Proteobacteria	Gammaproteobacteria	Moraxellales	Moraxellaceae	Acinetobacter	Acinetobacter_soli
201	0	0	0	0	0	201	0	Verrucomicrobia	Verrucomicrobiae	Verrucomicrobiales	Verrucomicrobiaceae	Luteolibacter	Luteolibacter_pohnpeiensis
195	169	0	0	0	17	0	9	Actinobacteria	Actinomycetia	Propionibacteriales	Propionibacteriaceae	Arachnia	Arachnia_propionica
195	3	3	11	19	133	0	26	Proteobacteria	Gammaproteobacteria	Pseudomonadales	Pseudomonadaceae	Pseudomonas	Pseudomonas_poae
185	0	0	117	0	66	2	0	Proteobacteria	Gammaproteobacteria	Enterobacterales	Enterobacteriaceae	Kluyvera	Kluyvera_cryocrescens
183	2	0	0	0	58	0	123	Proteobacteria	Gammaproteobacteria	Pseudomonadales	Pseudomonadaceae	Pseudomonas	Pseudomonas_plecoglossicida
179	0	0	0	0	143	0	36	Firmicutes	Bacilli	Bacillales	Planococcaceae	Chryseomicrobium	Chryseomicrobium_aureum
177	40	0	0	137	0	0	0	Bacteroidetes	Chitinophagia	Chitinophagales	Chitinophagaceae	Sediminibacterium	Sediminibacterium_goheungense
176	47	0	0	2	33	0	94	Actinobacteria	Actinomycetia	Corynebacteriales	Corynebacteriaceae	Corynebacterium	Corynebacterium_hansenii
175	4	2	0	10	152	0	7	Proteobacteria	Betaproteobacteria	Burkholderiales	Burkholderiaceae	Ralstonia	Ralstonia_mannitolilytica
173	0	0	0	0	167	6	0	Proteobacteria	Gammaproteobacteria	Xanthomonadales	Xanthomonadaceae	Stenotrophomonas	Stenotrophomonas_koreensis
170	0	0	0	0	170	0	0	Bacteroidetes	Flavobacteriia	Flavobacteriales	Weeksellaceae	Kaistella	Kaistella_haifensis
170	4	0	82	0	84	0	0	Proteobacteria	Betaproteobacteria	Burkholderiales	Comamonadaceae	Acidovorax	Acidovorax_wautersii
168	0	0	0	0	168	0	0	Firmicutes	Bacilli	Bacillales	Bacillales	Exiguobacterium	Exiguobacterium_profundum
168	0	8	56	33	8	0	63	Proteobacteria	Betaproteobacteria	Burkholderiales	Alcaligenaceae	Alcaligenes	Alcaligenes_faecalis
167	0	167	0	0	0	0	0	Proteobacteria	Gammaproteobacteria	Alteromonadales	Shewanellaceae	Shewanella	Shewanella_xiamenensis
166	0	41	0	0	125	0	0	Proteobacteria	Gammaproteobacteria	Aeromonadales	Aeromonadaceae	Aeromonas	Aeromonas_caviae
164	8	4	33	6	23	25	65	Proteobacteria	Alphaproteobacteria	Hyphomicrobiales	Brucellaceae	Pseudochrobactrum	Pseudochrobactrum_saccharolyticum
163	0	0	19	0	142	0	2	Bacteroidetes	Flavobacteriia	Flavobacteriales	Weeksellaceae	Empedobacter	Empedobacter_falsenii genomovar 1
161	0	0	0	0	161	0	0	Proteobacteria	Gammaproteobacteria	Pseudomonadales	Pseudomonadaceae	Pseudomonas	Pseudomonas_donghuensis
158	0	123	21	0	0	0	14	Bacteroidetes	Flavobacteriia	Flavobacteriales	Weeksellaceae	Epilithonimonas	Epilithonimonas_caeni
155	0	0	0	0	0	155	0	Proteobacteria	Betaproteobacteria	Burkholderiales	Comamonadaceae	Hydrogenophaga	Hydrogenophaga_temperata
152	0	0	0	0	0	2	150	Proteobacteria	Gammaproteobacteria	Moraxellales	Moraxellaceae	Acinetobacter	Acinetobacter_chinensis
151	0	0	151	0	0	0	0	Proteobacteria	Deltaproteobacteria	Desulfovibrionales	Desulfovibrionaceae	Desulfovibrio	Desulfovibrio_piger
150	0	6	10	10	124	0	0	Bacteroidetes	Sphingobacteriia	Sphingobacteriales	Sphingobacteriaceae	Sphingobacterium	Sphingobacterium_daejeonense
150	108	0	0	15	10	0	17	Firmicutes	Clostridia	Eubacteriales	Lachnospiraceae	Cellulosilyticum	Cellulosilyticum_lentocellum DSM 5427
148	4	0	29	0	33	0	82	Firmicutes	Erysipelotrichia	Erysipelotrichales	Erysipelotrichaceae	Erysipelothrix	Erysipelothrix_inopinata
148	0	0	133	0	0	0	15	Proteobacteria	Gammaproteobacteria	Gammaproteobacteria	Gammaproteobacteria	Ignatzschineria	Ignatzschineria_indica
145	7	0	0	138	0	0	0	Firmicutes	Erysipelotrichia	Erysipelotrichales	Erysipelotrichaceae	Erysipelatoclostridium	Erysipelatoclostridium_ramosum
144	0	0	10	2	132	0	0	Proteobacteria	Alphaproteobacteria	Caulobacterales	Caulobacteraceae	Brevundimonas	Brevundimonas_terrae
144	0	0	0	12	0	132	0	Proteobacteria	Betaproteobacteria	Rhodocyclales	Azonexaceae	Azonexus	Azonexus_fungiphilus
144	29	0	4	0	88	0	23	Proteobacteria	Gammaproteobacteria	Enterobacterales	Enterobacteriaceae	Shigella	Shigella_flexneri
142	0	0	0	0	0	0	142	Actinobacteria	Actinomycetia	Propionibacteriales	Propionibacteriaceae	Brevilactibacter	Brevilactibacter_sinopodophylli
142	0	0	0	2	0	0	140	Proteobacteria	Alphaproteobacteria	Hyphomicrobiales	Bradyrhizobiaceae	Rhodopseudomonas	Rhodopseudomonas_boonkerdii
139	0	13	0	0	87	0	39	Actinobacteria	Actinomycetia	Micrococcales	Microbacteriaceae	Microbacterium	Microbacterium_esteraromaticum
139	0	5	6	27	84	0	17	Actinobacteria	Actinomycetia	Micrococcales	Dermabacteraceae	Brachybacterium	Brachybacterium_paraconglomeratum
137	4	0	0	2	34	0	97	Proteobacteria	Betaproteobacteria	Burkholderiales	Comamonadaceae	Variovorax	Variovorax_paradoxus NBRC 15149
137	0	0	0	3	91	43	0	Proteobacteria	Gammaproteobacteria	Moraxellales	Moraxellaceae	Acinetobacter	Acinetobacter_guillouiae
136	0	102	0	0	18	0	16	Proteobacteria	Gammaproteobacteria	Moraxellales	Moraxellaceae	Acinetobacter	Acinetobacter_venetianus RAG-1 = CIP 110063
135	12	0	0	55	4	0	64	Actinobacteria	Actinomycetia	Micrococcales	Brevibacteriaceae	Brevibacterium	Brevibacterium_casei
133	0	0	0	0	133	0	0	Bacteroidetes	Flavobacteriia	Flavobacteriales	Weeksellaceae	Cloacibacterium	Cloacibacterium_normanense
131	12	70	0	11	38	0	0	Bacteroidetes	Flavobacteriia	Flavobacteriales	Weeksellaceae	Chryseobacterium	Chryseobacterium_indologenes NBRC 14944
131	131	0	0	0	0	0	0	Proteobacteria	Gammaproteobacteria	Pseudomonadales	Pseudomonadaceae	Pseudomonas	Pseudomonas_synxantha
129	0	6	53	0	14	0	56	Bacteroidetes	Flavobacteriia	Flavobacteriales	Flavobacteriaceae	Myroides	Myroides_odoratimimus
129	0	0	0	0	0	129	0	Proteobacteria	Betaproteobacteria	Burkholderiales	Comamonadaceae	Hydrogenophaga	Hydrogenophaga_pseudoflava
126	26	0	0	0	100	0	0	Synergistetes	Synergistia	Synergistales	Synergistaceae	Jonquetella	Jonquetella_anthropi DSM 22815
124	0	0	0	0	124	0	0	Bacteroidetes	Flavobacteriia	Flavobacteriales	Weeksellaceae	Bergeyella	Bergeyella_porcorum
121	0	0	0	0	17	0	104	Bacteroidetes	Flavobacteriia	Flavobacteriales	Weeksellaceae	Chryseobacterium	Chryseobacterium_scophthalmum
121	6	18	7	24	34	24	8	Proteobacteria	Alphaproteobacteria	Caulobacterales	Caulobacteraceae	Brevundimonas	Brevundimonas_diminuta
120	4	0	0	114	2	0	0	Bacteroidetes	Flavobacteriia	Flavobacteriales	Weeksellaceae	Chryseobacterium	Chryseobacterium_lactis
119	0	0	0	0	0	119	0	Proteobacteria	Gammaproteobacteria	Xanthomonadales	Xanthomonadaceae	Luteimonas	Luteimonas_gilva
118	0	0	0	0	118	0	0	Bacteroidetes	Flavobacteriia	Flavobacteriales	Weeksellaceae	Chryseobacterium	Chryseobacterium_zhengzhouense
118	0	0	0	11	94	0	13	Actinobacteria	Actinomycetia	Micrococcales	Micrococcaceae	Glutamicibacter	Glutamicibacter_protophormiae
118	0	0	0	19	99	0	0	Proteobacteria	Betaproteobacteria	Burkholderiales	Comamonadaceae	Comamonas	Comamonas_sediminis
116	34	7	0	0	15	0	60	Firmicutes	Clostridia	Eubacteriales	Clostridiaceae	Clostridium	Clostridium_sardiniense
114	0	0	29	0	7	61	17	Proteobacteria	Alphaproteobacteria	Sphingomonadales	Sphingomonadaceae	Sphingomonas	Sphingomonas_melonis
112	0	0	112	0	0	0	0	Firmicutes	Clostridia	Eubacteriales	Lachnospiraceae	Enterocloster	Enterocloster_asparagiformis
112	0	0	0	0	0	112	0	Proteobacteria	Gammaproteobacteria	Xanthomonadales	Rhodanobacteraceae	Pseudofulvimonas	Pseudofulvimonas_gallinarii
111	0	3	96	0	12	0	0	Proteobacteria	Gammaproteobacteria	Gammaproteobacteria	Gammaproteobacteria	Wohlfahrtiimonas	Wohlfahrtiimonas_populi
110	4	12	87	0	7	0	0	Firmicutes	Clostridia	Eubacteriales	Clostridiaceae	Hungatella	Hungatella_effluvii
110	0	0	0	0	0	70	40	Proteobacteria	Deltaproteobacteria	Bradymonadales	Bradymonadaceae	Lujinxingia	Lujinxingia_sediminis
110	0	0	0	11	53	0	46	Proteobacteria	Betaproteobacteria	Nitrosomonadales	Sterolibacteriaceae	Methyloversatilis	Methyloversatilis_discipulorum
108	3	9	0	26	23	25	22	Proteobacteria	Gammaproteobacteria	Xanthomonadales	Xanthomonadaceae	Pseudoxanthomonas	Pseudoxanthomonas_mexicana
102	0	34	0	0	4	3	61	Proteobacteria	Alphaproteobacteria	Rhodobacterales	Rhodobacteraceae	Paracoccus	Paracoccus_marinus
102	0	0	0	0	65	0	37	Proteobacteria	Gammaproteobacteria	Moraxellales	Moraxellaceae	Acinetobacter	Acinetobacter_lwoffii
101	0	0	0	0	101	0	0	Firmicutes	Bacilli	Bacillales	Bacillales	Exiguobacterium	Exiguobacterium_aurantiacum
99	0	0	99	0	0	0	0	Firmicutes	Clostridia	Eubacteriales	Clostridiaceae	Hungatella	Hungatella_xylanolytica
99	0	79	6	0	5	0	9	Proteobacteria	Gammaproteobacteria	Moraxellales	Moraxellaceae	Acinetobacter	Acinetobacter_vivianii
98	0	0	0	0	7	0	91	Firmicutes	Tissierellia	Tissierellales	Peptoniphilaceae	Citroniella	Citroniella_saccharovorans
98	0	0	0	0	45	53	0	Proteobacteria	Gammaproteobacteria	Xanthomonadales	Xanthomonadaceae	Luteimonas	Luteimonas_chenhongjianii
96	0	0	0	9	0	87	0	Bacteroidetes	Flavobacteriia	Flavobacteriales	Weeksellaceae	Moheibacter	Moheibacter_sediminis
96	0	2	0	0	94	0	0	Firmicutes	Bacilli	Bacillales	Bacillaceae	Lysinibacillus	Lysinibacillus_fusiformis
95	20	0	0	75	0	0	0	Proteobacteria	Gammaproteobacteria	Xanthomonadales	Rhodanobacteraceae	Dyella	Dyella_japonica
94	0	0	5	3	0	5	81	Firmicutes	Bacilli	Lactobacillales	Lactobacillaceae	Latilactobacillus	Latilactobacillus_graminis
93	0	0	0	0	0	89	4	Bacteroidetes	Chitinophagia	Chitinophagales	Chitinophagaceae	Edaphocola	Edaphocola_aurantiacus
92	0	0	0	13	79	0	0	Firmicutes	Bacilli	Bacillales	Planococcaceae	Kurthia	Kurthia_gibsonii
91	0	48	43	0	0	0	0	Bacteroidetes	Bacteroidia	Bacteroidales	Bacteroidaceae	Bacteroides	Bacteroides_salyersiae
90	0	0	0	0	41	0	49	Firmicutes	Tissierellia	Tissierellales	Peptoniphilaceae	Peptoniphilus	Peptoniphilus_mikwangii
90	0	0	0	0	6	0	84	Actinobacteria	Actinomycetia	Propionibacteriales	Nocardioidaceae	Nocardioides	Nocardioides_hankookensis
90	0	18	0	0	55	0	17	Proteobacteria	Gammaproteobacteria	Moraxellales	Moraxellaceae	Acinetobacter	Acinetobacter_defluvii
90	0	90	0	0	0	0	0	Proteobacteria	Gammaproteobacteria	Aeromonadales	Aeromonadaceae	Aeromonas	Aeromonas_sanarellii
88	0	0	32	0	15	0	41	Actinobacteria	Actinomycetia	Micrococcales	Micrococcaceae	Falsarthrobacter	Falsarthrobacter_nasiphocae
88	0	0	33	0	0	0	55	Proteobacteria	Gammaproteobacteria	Moraxellales	Moraxellaceae	Psychrobacter	Psychrobacter_phenylpyruvicus
87	0	0	0	0	0	87	0	Bacteroidetes	Flavobacteriia	Flavobacteriales	Weeksellaceae	Chryseobacterium	Chryseobacterium_angstadtii
86	0	0	0	0	0	86	0	Proteobacteria	Betaproteobacteria	Burkholderiales	Burkholderiales	Aquabacterium	Aquabacterium_citratiphilum
85	0	85	0	0	0	0	0	Firmicutes	Bacilli	Lactobacillales	Streptococcaceae	Streptococcus	Streptococcus_hongkongensis
85	0	0	0	0	0	85	0	Proteobacteria	Betaproteobacteria	Rhodocyclales	Zoogloeaceae	Azoarcus	Azoarcus_communis
85	0	0	0	0	85	0	0	Proteobacteria	Gammaproteobacteria	Pseudomonadales	Pseudomonadaceae	Pseudomonas	Pseudomonas_parafulva NBRC 16636 = DSM 17004
85	0	0	0	0	38	47	0	Proteobacteria	Gammaproteobacteria	Pseudomonadales	Pseudomonadaceae	Pseudomonas	Pseudomonas_alcaligenes
84	22	38	5	0	0	0	19	Firmicutes	Tissierellia	Tissierellales	Peptoniphilaceae	Lagierella	Lagierella_massiliensis
84	47	4	0	0	12	0	21	Actinobacteria	Coriobacteriia	Coriobacteriales	Atopobiaceae	Olsenella	Olsenella_phocaeensis
83	0	0	0	10	0	56	17	Proteobacteria	Alphaproteobacteria	Hyphomicrobiales	Devosiaceae	Devosia	Devosia_riboflavina
82	0	0	0	24	37	8	13	Bacteroidetes	Flavobacteriia	Flavobacteriales	Weeksellaceae	Elizabethkingia	Elizabethkingia_meningoseptica
82	0	0	60	2	0	3	17	Proteobacteria	Gammaproteobacteria	Oceanospirillales	Halomonadaceae	Halomonas	Halomonas_desiderata
82	0	0	0	0	82	0	0	Proteobacteria	Gammaproteobacteria	Enterobacterales	Erwiniaceae	Pantoea	Pantoea_allii
81	0	0	6	0	0	0	75	Firmicutes	Bacilli	Lactobacillales	Lactobacillaceae	Lacticaseibacillus	Lacticaseibacillus_porcinae
81	0	4	8	27	42	0	0	Firmicutes	Bacilli	Bacillales	Bacillaceae	Cytobacillus	Cytobacillus_gottheilii
80	0	11	4	0	19	0	46	Firmicutes	Bacilli	Lactobacillales	Streptococcaceae	Lactococcus	Lactococcus_garvieae
80	0	2	0	0	21	0	57	Proteobacteria	Alphaproteobacteria	Caulobacterales	Caulobacteraceae	Brevundimonas	Brevundimonas_vesicularis
78	6	0	0	0	25	0	47	Firmicutes	Clostridia	Eubacteriales	Clostridiaceae	Clostridium	Clostridium_moniliforme
78	0	0	19	0	21	11	27	Proteobacteria	Alphaproteobacteria	Sphingomonadales	Sphingomonadaceae	Sphingobium	Sphingobium_yanoikuyae
78	0	0	0	0	0	0	78	Proteobacteria	Gammaproteobacteria	Xanthomonadales	Xanthomonadaceae	Stenotrophomonas	Stenotrophomonas_tumulicola
77	8	0	0	0	0	69	0	Bacteroidetes	Bacteroidia	Bacteroidales	Paludibacteraceae	Paludibacter	Paludibacter_propionicigenes WB4
75	0	0	0	0	0	75	0	Proteobacteria	Betaproteobacteria	Burkholderiales	Comamonadaceae	Hydrogenophaga	Hydrogenophaga_electricum
74	0	19	55	0	0	0	0	Bacteroidetes	Bacteroidia	Bacteroidales	Tannerellaceae	Parabacteroides	Parabacteroides_merdae
73	0	0	0	0	0	73	0	Bacteroidetes	Cytophagia	Cytophagales	Spirosomaceae	Ravibacter	Ravibacter_arvi
73	0	0	0	6	14	5	48	Proteobacteria	Alphaproteobacteria	Caulobacterales	Caulobacteraceae	Brevundimonas	Brevundimonas_lenta
73	0	15	0	7	0	0	51	Proteobacteria	Gammaproteobacteria	Xanthomonadales	Xanthomonadaceae	Lysobacter	Lysobacter_panacihumi
72	0	0	0	0	72	0	0	Bacteroidetes	Flavobacteriia	Flavobacteriales	Weeksellaceae	Kaistella	Kaistella_montana
72	5	0	0	0	0	8	59	Actinobacteria	Actinomycetia	Micrococcales	Micrococcaceae	Micrococcoides	Micrococcoides_hystricis
71	0	0	0	0	71	0	0	Firmicutes	Bacilli	Bacillales	Planococcaceae	Jeotgalibacillus	Jeotgalibacillus_malaysiensis
71	0	0	6	0	29	0	36	Actinobacteria	Actinomycetia	Propionibacteriales	Propionibacteriaceae	Cutibacterium	Cutibacterium_acnes
70	0	45	16	0	4	0	5	Firmicutes	Clostridia	Eubacteriales	Lachnospiraceae	Faecalicatena	Faecalicatena_contorta
70	0	70	0	0	0	0	0	Proteobacteria	Betaproteobacteria	Neisseriales	Neisseriaceae	Vitreoscilla	Vitreoscilla_stercoraria
69	4	13	0	0	14	0	38	Actinobacteria	Actinomycetia	Micrococcales	Intrasporangiaceae	Janibacter	Janibacter_anophelis
69	0	0	0	0	0	69	0	Proteobacteria	Alphaproteobacteria	Rhodobacterales	Rhodobacteraceae	Allgaiera	Allgaiera_indica
69	0	0	0	0	0	69	0	Proteobacteria	Gammaproteobacteria	Xanthomonadales	Xanthomonadaceae	Luteimonas	Luteimonas_arsenica
68	0	0	0	0	0	0	68	Bacteroidetes	Cytophagia	Cytophagales	Cytophagaceae	Siphonobacter	Siphonobacter_intestinalis
68	0	0	68	0	0	0	0	Fusobacteria	Fusobacteriia	Fusobacteriales	Fusobacteriaceae	Fusobacterium	Fusobacterium_mortiferum
68	0	0	2	11	13	18	24	Proteobacteria	Alphaproteobacteria	Hyphomicrobiales	Brucellaceae	Brucella	Brucella_pseudogrignonensis
68	0	0	0	0	0	68	0	Proteobacteria	Gammaproteobacteria	Pseudomonadales	Pseudomonadaceae	Pseudomonas	Pseudomonas_pharmacofabricae
67	0	0	0	0	0	67	0	Proteobacteria	Alphaproteobacteria	Rhodobacterales	Rhodobacteraceae	Gemmobacter	Gemmobacter_nectariphilus DSM 15620
67	0	10	0	0	52	5	0	Proteobacteria	Gammaproteobacteria	Xanthomonadales	Xanthomonadaceae	Luteimonas	Luteimonas_terrae
67	0	0	0	0	67	0	0	Proteobacteria	Gammaproteobacteria	Cellvibrionales	Cellvibrionaceae	Cellvibrio	Cellvibrio_fontiphilus
66	0	0	0	0	66	0	0	Firmicutes	Bacilli	Bacillales	Bacillaceae	Bacillus	Bacillus_thuringiensis
66	0	18	0	0	40	0	8	Proteobacteria	Gammaproteobacteria	Xanthomonadales	Xanthomonadaceae	Stenotrophomonas	Stenotrophomonas_nitritireducens
65	0	0	65	0	0	0	0	Proteobacteria	Alphaproteobacteria	Hyphomicrobiales	Ahrensiaceae	Ahrensia	Ahrensia_kielensis
65	0	0	0	0	65	0	0	Proteobacteria	Gammaproteobacteria	Enterobacterales	Morganellaceae	Arsenophonus	Arsenophonus_nasoniae
64	10	54	0	0	0	0	0	Proteobacteria	Gammaproteobacteria	Enterobacterales	Hafniaceae	Edwardsiella	Edwardsiella_hoshinae
62	0	0	0	0	62	0	0	Bacteroidetes	Flavobacteriia	Flavobacteriales	Flavobacteriaceae	Flavobacterium	Flavobacterium_indicum GPTSA100-9 = DSM 17447
62	2	0	0	0	3	0	57	Actinobacteria	Actinomycetia	Micrococcales	Microbacteriaceae	Leucobacter	Leucobacter_komagatae
61	0	3	0	0	29	0	29	Bacteroidetes	Flavobacteriia	Flavobacteriales	Flavobacteriaceae	Myroides	Myroides_xuanwuensis
61	0	0	2	0	0	5	54	Firmicutes	Bacilli	Lactobacillales	Streptococcaceae	Lactococcus	Lactococcus_taiwanensis
61	0	0	0	0	44	0	17	Actinobacteria	Actinomycetia	Micrococcales	Brevibacteriaceae	Brevibacterium	Brevibacterium_senegalense
61	3	2	0	20	0	36	0	Proteobacteria	Alphaproteobacteria	Hyphomicrobiales	Rhizobiaceae	Shinella	Shinella_zoogloeoides
61	0	53	0	0	8	0	0	Proteobacteria	Alphaproteobacteria	Caulobacterales	Caulobacteraceae	Brevundimonas	Brevundimonas_naejangsanensis
61	61	0	0	0	0	0	0	Proteobacteria	Gammaproteobacteria	Pseudomonadales	Pseudomonadaceae	Pseudomonas	Pseudomonas_fragi
60	0	3	31	5	17	2	2	Bacteroidetes	Sphingobacteriia	Sphingobacteriales	Sphingobacteriaceae	Sphingobacterium	Sphingobacterium_multivorum
60	0	60	0	0	0	0	0	Firmicutes	Clostridia	Eubacteriales	Lachnospiraceae	Lacrimispora	Lacrimispora_sphenoides
60	0	0	0	0	60	0	0	Firmicutes	Bacilli	Bacillales	Planococcaceae	Solibacillus	Solibacillus_isronensis B3W22
60	0	0	0	0	46	8	6	Proteobacteria	Alphaproteobacteria	Hyphomicrobiales	Rhizobiaceae	Shinella	Shinella_yambaruensis
60	0	0	13	0	42	0	5	Proteobacteria	Gammaproteobacteria	Enterobacterales	Enterobacteriaceae	Atlantibacter	Atlantibacter_hermannii
59	0	0	0	0	46	0	13	Bacteroidetes	Sphingobacteriia	Sphingobacteriales	Sphingobacteriaceae	Sphingobacterium	Sphingobacterium_humi
59	0	4	0	0	0	55	0	Bacteroidetes	Flavobacteriia	Flavobacteriales	Flavobacteriaceae	Flavobacterium	Flavobacterium_haoranii
59	18	0	27	0	0	0	14	Firmicutes	Clostridia	Eubacteriales	Peptostreptococcaceae	Peptostreptococcus	Peptostreptococcus_russellii
59	0	0	0	0	59	0	0	Proteobacteria	Gammaproteobacteria	Xanthomonadales	Xanthomonadaceae	Pseudoxanthomonas	Pseudoxanthomonas_putridarboris
58	0	9	4	0	24	0	21	Bacteroidetes	Sphingobacteriia	Sphingobacteriales	Sphingobacteriaceae	Sphingobacterium	Sphingobacterium_lactis
58	0	18	0	0	40	0	0	Proteobacteria	Gammaproteobacteria	Enterobacterales	Enterobacteriaceae	Klebsiella	Klebsiella_aerogenes KCTC 2190
57	53	0	4	0	0	0	0	Firmicutes	Clostridia	Eubacteriales	Eubacteriaceae	Intestinibacillus	Intestinibacillus_massiliensis
57	0	57	0	0	0	0	0	Proteobacteria	Gammaproteobacteria	Enterobacterales	Hafniaceae	Edwardsiella	Edwardsiella_anguillarum
56	28	5	0	23	0	0	0	Bacteroidetes	Flavobacteriia	Flavobacteriales	Weeksellaceae	Elizabethkingia	Elizabethkingia_anophelis
56	0	0	38	5	3	0	10	Proteobacteria	Gammaproteobacteria	Moraxellales	Moraxellaceae	Acinetobacter	Acinetobacter_courvalinii
55	46	0	0	0	0	9	0	Actinobacteria	Actinomycetia	Propionibacteriales	Propionibacteriaceae	Tessaracoccus	Tessaracoccus_rhinocerotis
55	0	0	0	0	0	0	55	Proteobacteria	Alphaproteobacteria	Hyphomicrobiales	Brucellaceae	Paenochrobactrum	Paenochrobactrum_glaciei
55	0	0	5	0	0	13	37	Proteobacteria	Gammaproteobacteria	Pseudomonadales	Pseudomonadaceae	Thiopseudomonas	Thiopseudomonas_alkaliphila
54	2	0	0	0	0	0	52	Actinobacteria	Actinomycetia	Corynebacteriales	Dietziaceae	Dietzia	Dietzia_timorensis
54	0	0	0	11	0	43	0	Proteobacteria	Alphaproteobacteria	Rhodobacterales	Rhodobacteraceae	Xinfangfangia	Xinfangfangia_humi
54	0	0	0	0	0	0	54	Proteobacteria	Gammaproteobacteria	Legionellales	Coxiellaceae	Rickettsiella	Rickettsiella_massiliensis 20B
53	0	0	0	0	0	0	53	Proteobacteria	Alphaproteobacteria	Sphingomonadales	Sphingomonadaceae	Sphingomonas	Sphingomonas_dokdonensis
53	0	0	0	0	53	0	0	Proteobacteria	Betaproteobacteria	Burkholderiales	Oxalobacteraceae	Massilia	Massilia_agri
53	0	0	0	0	53	0	0	Proteobacteria	Gammaproteobacteria	Pseudomonadales	Pseudomonadaceae	Pseudomonas	Pseudomonas_guangdongensis
52	0	0	41	0	11	0	0	Bacteroidetes	Sphingobacteriia	Sphingobacteriales	Sphingobacteriaceae	Sphingobacterium	Sphingobacterium_populi
52	0	0	16	0	5	0	31	Proteobacteria	Betaproteobacteria	Burkholderiales	Alcaligenaceae	Paenalcaligenes	Paenalcaligenes_hominis
51	0	0	0	0	0	51	0	Bacteroidetes	Saprospiria	Saprospirales	Haliscomenobacteraceae	Phaeodactylibacter	Phaeodactylibacter_xiamenensis
51	51	0	0	0	0	0	0	Firmicutes	Erysipelotrichia	Erysipelotrichales	Erysipelotrichaceae	Anaerorhabdus	Anaerorhabdus_furcosa
51	0	0	0	0	51	0	0	Proteobacteria	Alphaproteobacteria	Hyphomicrobiales	Aurantimonadaceae	Aureimonas	Aureimonas_altamirensis DSM 21988
51	0	0	0	0	48	3	0	Proteobacteria	Alphaproteobacteria	Caulobacterales	Caulobacteraceae	Brevundimonas	Brevundimonas_bullata
51	0	16	0	0	27	0	8	Proteobacteria	Gammaproteobacteria	Xanthomonadales	Xanthomonadaceae	Stenotrophomonas	Stenotrophomonas_terrae
50	0	0	0	0	50	0	0	Proteobacteria	Gammaproteobacteria	Xanthomonadales	Xanthomonadaceae	Pseudoxanthomonas	Pseudoxanthomonas_japonensis
49	0	2	0	0	40	7	0	Proteobacteria	Betaproteobacteria	Burkholderiales	Comamonadaceae	Acidovorax	Acidovorax_caeni
48	9	26	0	0	4	0	9	Bacteroidetes	Flavobacteriia	Flavobacteriales	Weeksellaceae	Chryseobacterium	Chryseobacterium_taklimakanense
48	0	0	48	0	0	0	0	Proteobacteria	Gammaproteobacteria	Gammaproteobacteria	Gammaproteobacteria	Wohlfahrtiimonas	Wohlfahrtiimonas_larvae
48	0	16	0	0	0	0	32	Proteobacteria	Gammaproteobacteria	Moraxellales	Moraxellaceae	Alkanindiges	Alkanindiges_illinoisensis
47	0	0	0	0	0	0	47	Actinobacteria	Actinomycetia	Micrococcales	Dermacoccaceae	Barrientosiimonas	Barrientosiimonas_humi
47	0	0	0	34	13	0	0	Proteobacteria	Betaproteobacteria	Burkholderiales	Comamonadaceae	Acidovorax	Acidovorax_delafieldii
46	0	0	0	0	0	46	0	Bacteroidetes	Chitinophagia	Chitinophagales	Chitinophagaceae	Taibaiella	Taibaiella_chishuiensis
46	0	0	37	0	0	0	9	Firmicutes	Bacilli	Bacillales	Bacillaceae	Lysinibacillus	Lysinibacillus_alkalisoli
46	0	0	0	0	13	0	33	Actinobacteria	Actinomycetia	Micrococcales	Micrococcaceae	Kocuria	Kocuria_palustris
45	0	0	0	0	45	0	0	Bacteroidetes	Chitinophagia	Chitinophagales	Chitinophagaceae	Paracnuella	Paracnuella_aquatica
45	0	0	0	0	0	0	45	Actinobacteria	Actinomycetia	Corynebacteriales	Corynebacteriaceae	Corynebacterium	Corynebacterium_xerosis
45	0	19	0	4	0	14	8	Proteobacteria	Betaproteobacteria	Burkholderiales	Comamonadaceae	Acidovorax	Acidovorax_soli
45	0	0	0	0	37	0	8	Proteobacteria	Gammaproteobacteria	Pseudomonadales	Pseudomonadaceae	Pseudomonas	Pseudomonas_mosselii
45	0	0	0	0	45	0	0	Proteobacteria	Gammaproteobacteria	Chromatiales	Chromatiaceae	Pararheinheimera	Pararheinheimera_mesophila
44	0	0	20	0	16	0	8	Firmicutes	Bacilli	Bacillales	Planococcaceae	Savagea	Savagea_faecisuis
44	4	5	33	2	0	0	0	Firmicutes	Negativicutes	Acidaminococcales	Acidaminococcaceae	Phascolarctobacterium	Phascolarctobacterium_faecium
44	0	3	0	0	36	0	5	Proteobacteria	Gammaproteobacteria	Pseudomonadales	Pseudomonadaceae	Pseudomonas	Pseudomonas_psychrotolerans
43	0	0	0	0	0	43	0	Proteobacteria	Alphaproteobacteria	Rhodobacterales	Rhodobacteraceae	Gemmobacter	Gemmobacter_aestuarii
42	0	0	0	42	0	0	0	Bacteroidetes	Sphingobacteriia	Sphingobacteriales	Sphingobacteriaceae	Sphingobacterium	Sphingobacterium_praediipecoris
42	0	0	0	42	0	0	0	Bacteroidetes	Flavobacteriia	Flavobacteriales	Weeksellaceae	Chryseobacterium	Chryseobacterium_nakagawai
42	0	22	0	7	0	0	13	Bacteroidetes	Chitinophagia	Chitinophagales	Chitinophagaceae	Niabella	Niabella_terrae
42	0	0	0	5	0	0	37	Firmicutes	Clostridia	Eubacteriales	Clostridiaceae	Paraclostridium	Paraclostridium_benzoelyticum
42	0	0	0	3	39	0	0	Proteobacteria	Betaproteobacteria	Neisseriales	Chromobacteriaceae	Vogesella	Vogesella_urethralis
41	0	0	0	0	0	0	41	Actinobacteria	Actinomycetia	Micrococcales	Brevibacteriaceae	Brevibacterium	Brevibacterium_ravenspurgense 5401308 = CCUG 53855
41	0	34	0	0	0	0	7	Proteobacteria	Betaproteobacteria	Burkholderiales	Comamonadaceae	Ottowia	Ottowia_shaoguanensis
41	0	11	0	0	30	0	0	Proteobacteria	Betaproteobacteria	Burkholderiales	Oxalobacteraceae	Massilia	Massilia_consociata
40	0	0	0	14	21	0	5	Firmicutes	Clostridia	Eubacteriales	Clostridiaceae	Hathewaya	Hathewaya_limosa
40	0	0	0	0	40	0	0	Firmicutes	Bacilli	Bacillales	Bacillales	Exiguobacterium	Exiguobacterium_aestuarii
40	0	0	0	0	0	0	40	Actinobacteria	Actinomycetia	Geodermatophilales	Geodermatophilaceae	Cumulibacter	Cumulibacter_manganitolerans
40	0	0	0	0	0	40	0	Proteobacteria	Gammaproteobacteria	Pseudomonadales	Pseudomonadaceae	Pseudomonas	Pseudomonas_mangrovi
39	0	0	0	0	4	0	35	Firmicutes	Clostridia	Eubacteriales	Clostridiaceae	Oceanirhabdus	Oceanirhabdus_sediminicola
39	0	0	0	0	39	0	0	Proteobacteria	Alphaproteobacteria	Hyphomicrobiales	Methylobacteriaceae	Methylorubrum	Methylorubrum_rhodesianum
38	0	38	0	0	0	0	0	Bacteroidetes	Bacteroidia	Bacteroidales	Bacteroidaceae	Bacteroides	Bacteroides_fragilis NCTC 9343
38	0	0	0	0	38	0	0	Bacteroidetes	Flavobacteriia	Flavobacteriales	Flavobacteriaceae	Flavobacterium	Flavobacterium_lindanitolerans
38	14	0	0	0	0	0	24	Planctomycetes	Planctomycetia	Gemmatales	Gemmataceae	Fimbriiglobus	Fimbriiglobus_ruber
38	0	0	0	0	0	38	0	Proteobacteria	Deltaproteobacteria	Myxococcales	Vulgatibacteraceae	Vulgatibacter	Vulgatibacter_incomptus
38	0	0	0	0	38	0	0	Proteobacteria	Alphaproteobacteria	Rhodobacterales	Rhodobacteraceae	Paracoccus	Paracoccus_halophilus
38	0	0	3	0	18	0	17	Proteobacteria	Gammaproteobacteria	Pseudomonadales	Pseudomonadaceae	Pseudomonas	Pseudomonas_azotoformans
37	0	0	0	0	37	0	0	Bacteroidetes	Flavobacteriia	Flavobacteriales	Weeksellaceae	Chryseobacterium	Chryseobacterium_binzhouense
37	5	32	0	0	0	0	0	Firmicutes	Bacilli	Lactobacillales	Enterococcaceae	Enterococcus	Enterococcus_faecium
37	0	0	0	0	0	0	37	Actinobacteria	Actinomycetia	Propionibacteriales	Nocardioidaceae	Marmoricola	Marmoricola_solisilvae
37	0	0	0	0	37	0	0	Proteobacteria	Betaproteobacteria	Burkholderiales	Comamonadaceae	Comamonas	Comamonas_phosphati
37	37	0	0	0	0	0	0	Proteobacteria	Gammaproteobacteria	Alteromonadales	Shewanellaceae	Shewanella	Shewanella_indica
36	0	36	0	0	0	0	0	Bacteroidetes	Bacteroidia	Bacteroidales	Bacteroidaceae	Bacteroides	Bacteroides_gallinarum
36	0	0	0	0	31	2	3	Bacteroidetes	Flavobacteriia	Flavobacteriales	Weeksellaceae	Soonwooa	Soonwooa_buanensis
36	0	0	0	0	36	0	0	Firmicutes	Tissierellia	Tissierellales	Tissierellaceae	Sporanaerobacter	Sporanaerobacter_acetigenes
36	0	0	0	0	24	0	12	Proteobacteria	Gammaproteobacteria	Xanthomonadales	Xanthomonadaceae	Stenotrophomonas	Stenotrophomonas_acidaminiphila
36	0	0	36	0	0	0	0	Proteobacteria	Betaproteobacteria	Burkholderiales	Alcaligenaceae	Paenalcaligenes	Paenalcaligenes_hermetiae
36	0	0	0	0	36	0	0	Proteobacteria	Betaproteobacteria	Burkholderiales	Comamonadaceae	Acidovorax	Acidovorax_temperans
36	0	0	0	0	36	0	0	Proteobacteria	Betaproteobacteria	Burkholderiales	Burkholderiaceae	Paucimonas	Paucimonas_lemoignei
35	0	0	35	0	0	0	0	Bacteroidetes	Bacteroidia	Bacteroidales	Tannerellaceae	Parabacteroides	Parabacteroides_chartae
35	0	0	0	0	0	35	0	Bacteroidetes	Chitinophagia	Chitinophagales	Chitinophagaceae	Gynurincola	Gynurincola_endophyticus
35	20	0	0	0	0	0	15	Firmicutes	Clostridia	Eubacteriales	Peptostreptococcaceae	Terrisporobacter	Terrisporobacter_glycolicus ATCC 14880 = DSM 1288
35	0	0	12	9	7	0	7	Firmicutes	Bacilli	Bacillales	Bacillaceae	Anaerobacillus	Anaerobacillus_alkaliphilus
35	0	0	0	0	0	4	31	Actinobacteria	Actinomycetia	Micrococcales	Brevibacteriaceae	Brevibacterium	Brevibacterium_luteolum
35	0	0	0	0	35	0	0	Proteobacteria	Alphaproteobacteria	Caulobacterales	Caulobacteraceae	Phenylobacterium	Phenylobacterium_muchangponense
35	0	0	5	0	30	0	0	Proteobacteria	Alphaproteobacteria	Caulobacterales	Caulobacteraceae	Asticcacaulis	Asticcacaulis_excentricus
35	9	0	5	0	0	0	21	Proteobacteria	Alphaproteobacteria	Rhodobacterales	Rhodobacteraceae	Paracoccus	Paracoccus_lutimaris
35	0	0	0	0	35	0	0	Proteobacteria	Alphaproteobacteria	Sphingomonadales	Sphingomonadaceae	Novosphingobium	Novosphingobium_aromaticivorans
35	0	0	0	0	0	35	0	Proteobacteria	Betaproteobacteria	Rhodocyclales	Zoogloeaceae	Thauera	Thauera_humireducens
35	0	4	0	29	0	2	0	Proteobacteria	Betaproteobacteria	Burkholderiales	Comamonadaceae	Comamonas	Comamonas_koreensis
35	0	0	0	0	0	0	35	Proteobacteria	Gammaproteobacteria	Moraxellales	Moraxellaceae	Acinetobacter	Acinetobacter_septicus
34	0	0	0	0	0	34	0	Bacteroidetes	Flavobacteriia	Flavobacteriales	Flavobacteriaceae	Flavobacterium	Flavobacterium_ardleyense
34	0	0	0	0	0	0	34	Firmicutes	Bacilli	Lactobacillales	Lactobacillaceae	Weissella	Weissella_muntiaci
34	0	0	0	0	5	0	29	Actinobacteria	Actinomycetia	Micrococcales	Micrococcaceae	Glutamicibacter	Glutamicibacter_nicotianae
34	0	0	2	27	0	0	5	Proteobacteria	Alphaproteobacteria	Hyphomicrobiales	Brucellaceae	Brucella	Brucella_lupini
34	0	13	0	0	21	0	0	Proteobacteria	Gammaproteobacteria	Pseudomonadales	Pseudomonadaceae	Pseudomonas	Pseudomonas_taiwanensis DSM 21245
33	0	0	33	0	0	0	0	Bacteroidetes	Bacteroidia	Bacteroidales	Dysgonomonadaceae	Dysgonomonas	Dysgonomonas_gadei ATCC BAA-286
33	0	0	0	0	0	0	33	Firmicutes	Clostridia	Eubacteriales	Peptostreptococcaceae	Romboutsia	Romboutsia_timonensis
33	0	0	0	0	3	0	30	Firmicutes	Bacilli	Bacillales	Staphylococcaceae	Jeotgalicoccus	Jeotgalicoccus_huakuii
33	0	0	0	0	0	0	33	Proteobacteria	Betaproteobacteria	Burkholderiales	Burkholderiaceae	Caballeronia	Caballeronia_cordobensis
33	0	0	0	0	33	0	0	Proteobacteria	Gammaproteobacteria	Pseudomonadales	Pseudomonadaceae	Pseudomonas	Pseudomonas_nitrititolerans
33	0	0	0	0	33	0	0	Proteobacteria	Gammaproteobacteria	Pseudomonadales	Pseudomonadaceae	Pseudomonas	Pseudomonas_chengduensis
33	0	23	0	2	8	0	0	Proteobacteria	Gammaproteobacteria	Enterobacterales	Enterobacteriaceae	Enterobacter	Enterobacter_cloacae
32	0	0	20	0	12	0	0	Bacteroidetes	Sphingobacteriia	Sphingobacteriales	Sphingobacteriaceae	Sphingobacterium	Sphingobacterium_bambusae
32	0	0	0	21	0	0	11	Bacteroidetes	Flavobacteriia	Flavobacteriales	Weeksellaceae	Chryseobacterium	Chryseobacterium_arthrosphaerae
32	0	0	0	0	32	0	0	Firmicutes	Bacilli	Bacillales	Planococcaceae	Jeotgalibacillus	Jeotgalibacillus_alimentarius
32	0	0	0	0	0	0	32	Proteobacteria	Alphaproteobacteria	Hyphomicrobiales	Methylobacteriaceae	Methylobacterium	Methylobacterium_organophilum
32	0	5	0	0	0	27	0	Proteobacteria	Alphaproteobacteria	Rhodobacterales	Rhodobacteraceae	Pseudogemmobacter	Pseudogemmobacter_bohemicus
32	0	0	0	32	0	0	0	Proteobacteria	Betaproteobacteria	Rhodocyclales	Azonexaceae	Azonexus	Azonexus_caeni
32	0	0	0	0	32	0	0	Proteobacteria	Gammaproteobacteria	Enterobacterales	Enterobacteriaceae	Klebsiella	Klebsiella_aerogenes
31	0	0	0	9	22	0	0	Bacteroidetes	Sphingobacteriia	Sphingobacteriales	Sphingobacteriaceae	Sphingobacterium	Sphingobacterium_nematocida
31	0	0	0	11	0	0	20	Actinobacteria	Actinomycetia	Propionibacteriales	Propionibacteriaceae	Tessaracoccus	Tessaracoccus_flavescens
31	0	31	0	0	0	0	0	Proteobacteria	Gammaproteobacteria	Enterobacterales	Erwiniaceae	Erwinia	Erwinia_psidii
30	0	0	0	0	30	0	0	Deinococcus-Thermus	Deinococci	Deinococcales	Deinococcaceae	Deinococcus	Deinococcus_carri
30	0	0	0	0	0	3	27	Firmicutes	Bacilli	Lactobacillales	Lactobacillaceae	Loigolactobacillus	Loigolactobacillus_coryniformis subsp. torquens
30	0	0	0	0	6	0	24	Actinobacteria	Actinomycetia	Micrococcales	Microbacteriaceae	Microbacterium	Microbacterium_foliorum
30	0	0	17	0	10	0	3	Proteobacteria	Alphaproteobacteria	Sphingomonadales	Sphingomonadaceae	Novosphingobium	Novosphingobium_subterraneum
30	0	0	0	0	30	0	0	Proteobacteria	Gammaproteobacteria	Xanthomonadales	Xanthomonadaceae	Stenotrophomonas	Stenotrophomonas_pictorum JCM 9942
29	4	0	0	0	22	0	3	Actinobacteria	Actinomycetia	Propionibacteriales	Propionibacteriaceae	Brooklawnia	Brooklawnia_cerclae
29	0	0	0	0	0	0	29	Proteobacteria	Alphaproteobacteria	Hyphomicrobiales	Bradyrhizobiaceae	Nitrobacter	Nitrobacter_vulgaris
29	0	0	0	0	0	0	29	Proteobacteria	Gammaproteobacteria	Xanthomonadales	Rhodanobacteraceae	Rudaea	Rudaea_cellulosilytica
29	0	0	0	0	29	0	0	Proteobacteria	Betaproteobacteria	Burkholderiales	Comamonadaceae	Comamonas	Comamonas_terrigena
28	0	0	0	0	0	28	0	Bacteroidetes	Cytophagia	Cytophagales	Hymenobacteraceae	Hymenobacter	Hymenobacter_rutilus
28	0	0	0	16	12	0	0	Bacteroidetes	Sphingobacteriia	Sphingobacteriales	Sphingobacteriaceae	Pedobacter	Pedobacter_pollutisoli
28	0	7	0	0	21	0	0	Bacteroidetes	Sphingobacteriia	Sphingobacteriales	Sphingobacteriaceae	Sphingobacterium	Sphingobacterium_hotanense
28	0	0	0	0	28	0	0	Bacteroidetes	Sphingobacteriia	Sphingobacteriales	Sphingobacteriaceae	Sphingobacterium	Sphingobacterium_rhinocerotis
28	0	0	0	9	6	13	0	Firmicutes	Bacilli	Bacillales	Bacillaceae	Alkalihalobacillus	Alkalihalobacillus_pseudofirmus
28	0	0	0	0	28	0	0	Firmicutes	Bacilli	Bacillales	Paenibacillaceae	Paenibacillus	Paenibacillus_helianthi
28	0	0	0	0	5	23	0	Actinobacteria	Acidimicrobiia	Acidimicrobiales	Iamiaceae	Aquihabitans	Aquihabitans_daechungensis
28	0	0	0	0	0	23	5	Proteobacteria	Alphaproteobacteria	Hyphomicrobiales	Phyllobacteriaceae	Aquamicrobium	Aquamicrobium_lusatiense
28	0	0	0	0	0	0	28	Proteobacteria	Alphaproteobacteria	Hyphomicrobiales	Rhizobiaceae	Agrobacterium	Agrobacterium_rhizogenes
28	0	0	0	5	18	0	5	Proteobacteria	Alphaproteobacteria	Caulobacterales	Caulobacteraceae	Brevundimonas	Brevundimonas_kwangchunensis
28	0	11	0	0	17	0	0	Proteobacteria	Alphaproteobacteria	Rhodobacterales	Rhodobacteraceae	Paracoccus	Paracoccus_acridae
28	0	5	0	0	23	0	0	Proteobacteria	Betaproteobacteria	Burkholderiales	Comamonadaceae	Diaphorobacter	Diaphorobacter_nitroreducens
28	0	7	0	0	0	0	21	Proteobacteria	Gammaproteobacteria	Moraxellales	Moraxellaceae	Psychrobacter	Psychrobacter_ciconiae
27	0	0	0	0	27	0	0	Firmicutes	Bacilli	Bacillales	Planococcaceae	Rummeliibacillus	Rummeliibacillus_stabekisii
27	0	0	0	0	24	0	3	Fusobacteria	Fusobacteriia	Fusobacteriales	Fusobacteriaceae	Fusobacterium	Fusobacterium_necrophorum
27	0	0	0	0	0	24	3	Proteobacteria	Alphaproteobacteria	Hyphomicrobiales	Devosiaceae	Devosia	Devosia_chinhatensis
27	0	0	0	23	0	4	0	Proteobacteria	Alphaproteobacteria	Hyphomicrobiales	Rhizobiaceae	Rhizobium	Rhizobium_skierniewicense Ch11
27	3	0	0	0	6	0	18	Proteobacteria	Alphaproteobacteria	Rhodobacterales	Rhodobacteraceae	Paracoccus	Paracoccus_solventivorans
27	23	4	0	0	0	0	0	Proteobacteria	Betaproteobacteria	Neisseriales	Neisseriaceae	Eikenella	Eikenella_corrodens
27	0	0	24	0	3	0	0	Proteobacteria	Gammaproteobacteria	Pseudomonadales	Pseudomonadaceae	Pseudomonas	Pseudomonas_brenneri
26	0	0	0	3	21	0	2	Firmicutes	Clostridia	Eubacteriales	Clostridiaceae	Clostridium	Clostridium_tertium
26	0	0	0	0	26	0	0	Firmicutes	Bacilli	Bacillales	Paenibacillaceae	Saccharibacillus	Saccharibacillus_endophyticus
26	0	0	0	0	23	0	3	Actinobacteria	Actinomycetia	Corynebacteriales	Corynebacteriaceae	Corynebacterium	Corynebacterium_glyciniphilum AJ 3170
26	0	0	0	0	26	0	0	Actinobacteria	Actinomycetia	Micrococcales	Brevibacteriaceae	Brevibacterium	Brevibacterium_iodinum
26	0	0	0	0	0	26	0	Proteobacteria	Gammaproteobacteria	Xanthomonadales	Rhodanobacteraceae	Aquimonas	Aquimonas_voraii
26	0	0	0	0	0	0	26	Proteobacteria	Betaproteobacteria	Burkholderiales	Burkholderiaceae	Paraburkholderia	Paraburkholderia_bannensis NBRC 103871
26	0	0	0	0	0	26	0	Proteobacteria	Betaproteobacteria	Burkholderiales	Burkholderiaceae	Quisquiliibacterium	Quisquiliibacterium_transsilvanicum
26	0	3	0	0	0	0	23	Proteobacteria	Betaproteobacteria	Neisseriales	Neisseriaceae	Snodgrassella	Snodgrassella_alvi wkB2
25	0	0	0	0	0	25	0	Bacteroidetes	Sphingobacteriia	Sphingobacteriales	Sphingobacteriaceae	Sphingobacterium	Sphingobacterium_cibi
25	0	0	16	0	0	0	9	Bacteroidetes	Chitinophagia	Chitinophagales	Chitinophagaceae	Taibaiella	Taibaiella_helva
25	0	0	0	11	14	0	0	Firmicutes	Clostridia	Eubacteriales	Clostridiaceae	Clostridium	Clostridium_haemolyticum
25	0	0	12	0	0	13	0	Proteobacteria	Alphaproteobacteria	Rhodobacterales	Rhodobacteraceae	Fuscovulum	Fuscovulum_blasticum
25	0	0	0	0	25	0	0	Proteobacteria	Gammaproteobacteria	Pseudomonadales	Pseudomonadaceae	Pseudomonas	Pseudomonas_guariconensis
25	0	0	0	18	7	0	0	Proteobacteria	Gammaproteobacteria	Enterobacterales	Enterobacteriaceae	Enterobacter	Enterobacter_bugandensis
24	8	0	0	0	0	0	16	Firmicutes	Clostridia	Eubacteriales	Clostridiaceae	Clostridium	Clostridium_septicum
24	0	0	24	0	0	0	0	Firmicutes	Clostridia	Eubacteriales	Oscillospiraceae	Caproiciproducens	Caproiciproducens_galactitolivorans
24	0	0	0	0	0	0	24	Actinobacteria	Actinomycetia	Corynebacteriales	Corynebacteriaceae	Corynebacterium	Corynebacterium_sputi
24	0	0	0	0	24	0	0	Actinobacteria	Actinomycetia	Propionibacteriales	Nocardioidaceae	Nocardioides	Nocardioides_glacieisoli
24	0	24	0	0	0	0	0	Proteobacteria	Epsilonproteobacteria	Campylobacterales	Arcobacteraceae	Aliarcobacter	Aliarcobacter_butzleri
24	0	0	0	0	0	0	24	Proteobacteria	Alphaproteobacteria	Hyphomicrobiales	Rhizobiaceae	Neorhizobium	Neorhizobium_galegae
24	4	4	0	0	0	14	2	Proteobacteria	Betaproteobacteria	Burkholderiales	Burkholderiales	Aquabacterium	Aquabacterium_parvum
24	0	0	0	0	10	0	14	Proteobacteria	Betaproteobacteria	Burkholderiales	Comamonadaceae	Melaminivora	Melaminivora_jejuensis
24	24	0	0	0	0	0	0	Proteobacteria	Betaproteobacteria	Neisseriales	Neisseriaceae	Neisseria	Neisseria_perflava
24	0	0	0	0	0	24	0	Proteobacteria	Gammaproteobacteria	Moraxellales	Moraxellaceae	Cavicella	Cavicella_subterranea
24	0	0	6	0	18	0	0	Proteobacteria	Gammaproteobacteria	Enterobacterales	Enterobacteriaceae	Leclercia	Leclercia_adecarboxylata
23	0	0	23	0	0	0	0	Bacteroidetes	Bacteroidia	Bacteroidales	Dysgonomonadaceae	Dysgonomonas	Dysgonomonas_oryzarvi
23	18	5	0	0	0	0	0	Bacteroidetes	Bacteroidia	Bacteroidales	Bacteroidaceae	Bacteroides	Bacteroides_xylanisolvens XB1A
23	0	0	7	0	16	0	0	Bacteroidetes	Flavobacteriia	Flavobacteriales	Weeksellaceae	Chryseobacterium	Chryseobacterium_cucumeris
23	0	0	0	0	0	0	23	Bacteroidetes	Flavobacteriia	Flavobacteriales	Flavobacteriaceae	Myroides	Myroides_gitamensis
23	0	0	0	0	16	0	7	Deinococcus-Thermus	Deinococci	Deinococcales	Deinococcaceae	Deinococcus	Deinococcus_fonticola
23	0	0	0	0	0	0	23	Firmicutes	Bacilli	Lactobacillales	Lactobacillaceae	Latilactobacillus	Latilactobacillus_sakei
23	0	0	0	0	0	0	23	Firmicutes	Bacilli	Bacillales	Bacillaceae	Bacillus	Bacillus_paramycoides
23	0	0	0	0	0	0	23	Actinobacteria	Actinomycetia	Corynebacteriales	Gordoniaceae	Gordonia	Gordonia_phthalatica
23	0	0	0	0	0	3	20	Proteobacteria	Alphaproteobacteria	Hyphomicrobiales	Boseaceae	Bosea	Bosea_robiniae
23	0	0	0	0	0	23	0	Proteobacteria	Alphaproteobacteria	Rhodobacterales	Rhodobacteraceae	Bieblia	Bieblia_veldkampii DSM 11550
23	0	0	0	0	0	2	21	Proteobacteria	Alphaproteobacteria	Rhodobacterales	Rhodobacteraceae	Paracoccus	Paracoccus_alcaliphilus
23	0	0	0	0	0	23	0	Proteobacteria	Alphaproteobacteria	Rhodobacterales	Rhodobacteraceae	Pararhodobacter	Pararhodobacter_marinus
23	0	0	0	0	23	0	0	Proteobacteria	Gammaproteobacteria	Pseudomonadales	Pseudomonadaceae	Pseudomonas	Pseudomonas_alcaliphila
23	0	23	0	0	0	0	0	Proteobacteria	Gammaproteobacteria	Enterobacterales	Pectobacteriaceae	Brenneria	Brenneria_alni
22	0	0	0	0	3	11	8	Bacteroidetes	Chitinophagia	Chitinophagales	Chitinophagaceae	Flavihumibacter	Flavihumibacter_cheonanensis
22	11	0	0	0	11	0	0	Firmicutes	Clostridia	Eubacteriales	Peptostreptococcaceae	Acetoanaerobium	Acetoanaerobium_sticklandii
22	4	0	3	0	0	0	15	Firmicutes	Clostridia	Eubacteriales	Eubacteriales Family XII. Incertae Sedis	Guggenheimella	Guggenheimella_bovis
22	0	0	0	0	0	0	22	Firmicutes	Clostridia	Eubacteriales	Lachnospiraceae	Faecalicatena	Faecalicatena_fissicatena
22	3	0	0	0	0	10	9	Actinobacteria	Actinomycetia	Micrococcales	Microbacteriaceae	Leucobacter	Leucobacter_aridicollis
22	2	0	18	2	0	0	0	Proteobacteria	Epsilonproteobacteria	Campylobacterales	Helicobacteraceae	Helicobacter	Helicobacter_canis
22	0	0	0	0	0	22	0	Proteobacteria	Deltaproteobacteria	Myxococcales	Polyangiaceae	Polyangium	Polyangium_fumosum
22	0	2	0	0	12	8	0	Proteobacteria	Alphaproteobacteria	Hyphomicrobiales	Rhizobiaceae	Shinella	Shinella_curvata
22	4	0	0	0	0	0	18	Proteobacteria	Alphaproteobacteria	Hyphomicrobiales	Methylobacteriaceae	Methylobacterium	Methylobacterium_radiotolerans JCM 2831
22	0	0	0	0	22	0	0	Proteobacteria	Betaproteobacteria	Burkholderiales	Oxalobacteraceae	Noviherbaspirillum	Noviherbaspirillum_malthae
22	20	0	0	0	0	0	2	Proteobacteria	Gammaproteobacteria	Pseudomonadales	Pseudomonadaceae	Pseudomonas	Pseudomonas_baetica
22	0	0	0	0	22	0	0	Proteobacteria	Gammaproteobacteria	Enterobacterales	Enterobacteriaceae	Plesiomonas	Plesiomonas_shigelloides
22	0	0	0	0	0	0	22	Proteobacteria	Gammaproteobacteria	Enterobacterales	Morganellaceae	Providencia	Providencia_vermicola
22	0	0	0	0	22	0	0	Proteobacteria	Gammaproteobacteria	Enterobacterales	Erwiniaceae	Pantoea	Pantoea_agglomerans
21	11	0	0	10	0	0	0	Firmicutes	Clostridia	Eubacteriales	Lachnospiraceae	Lacrimispora	Lacrimispora_aerotolerans
21	0	2	0	0	19	0	0	Firmicutes	Bacilli	Bacillales	Staphylococcaceae	Staphylococcus	Staphylococcus_epidermidis
21	0	0	0	0	0	21	0	Actinobacteria	Actinomycetia	Corynebacteriales	Gordoniaceae	Gordonia	Gordonia_malaquae
21	0	0	0	0	8	0	13	Actinobacteria	Coriobacteriia	Eggerthellales	Eggerthellaceae	Paraeggerthella	Paraeggerthella_hongkongensis JCM 14552
21	12	0	0	9	0	0	0	Proteobacteria	Alphaproteobacteria	Hyphomicrobiales	Phyllobacteriaceae	Mesorhizobium	Mesorhizobium_erdmanii
21	0	0	0	0	0	15	6	Proteobacteria	Alphaproteobacteria	Hyphomicrobiales	Phyllobacteriaceae	Nitratireductor	Nitratireductor_lucknowense
21	0	0	0	0	0	2	19	Proteobacteria	Alphaproteobacteria	Hyphomicrobiales	Phyllobacteriaceae	Aquamicrobium	Aquamicrobium_aerolatum
21	0	0	0	0	0	21	0	Proteobacteria	Betaproteobacteria	Rhodocyclales	Azonexaceae	Azonexus	Azonexus_hydrophilus DSM 23864
21	0	0	0	0	17	0	4	Proteobacteria	Betaproteobacteria	Burkholderiales	Comamonadaceae	Ramlibacter	Ramlibacter_tataouinensis TTB310
21	0	0	0	0	21	0	0	Proteobacteria	Betaproteobacteria	Burkholderiales	Comamonadaceae	Ramlibacter	Ramlibacter_rhizophilus
20	0	0	20	0	0	0	0	Bacteroidetes	Bacteroidia	Bacteroidales	Bacteroidaceae	Bacteroides	Bacteroides_thetaiotaomicron
20	0	0	20	0	0	0	0	Bacteroidetes	Bacteroidia	Bacteroidales	Bacteroidaceae	Bacteroides	Bacteroides_cellulosilyticus
20	0	0	0	0	20	0	0	Bacteroidetes	Flavobacteriia	Flavobacteriales	Weeksellaceae	Chryseobacterium	Chryseobacterium_taihuense
20	0	20	0	0	0	0	0	Bacteroidetes	Flavobacteriia	Flavobacteriales	Flavobacteriaceae	Aequorivita	Aequorivita_sinensis
20	0	0	0	0	0	0	20	Planctomycetes	Planctomycetia	Isosphaerales	Isosphaeraceae	Aquisphaera	Aquisphaera_giovannonii
20	0	0	0	0	0	0	20	Cyanobacteria	Cyanobacteria	Oscillatoriales	Gomontiellaceae	Crinalium	Crinalium_epipsammum
20	0	0	0	0	0	0	20	Firmicutes	Clostridia	Eubacteriales	Clostridiaceae	Alkaliphilus	Alkaliphilus_oremlandii
20	0	0	0	0	20	0	0	Firmicutes	Bacilli	Lactobacillales	Enterococcaceae	Enterococcus	Enterococcus_gallinarum
20	0	0	0	0	20	0	0	Firmicutes	Bacilli	Bacillales	Bacillaceae	Lysinibacillus	Lysinibacillus_odysseyi 34hs-1 = NBRC 100172
20	0	0	0	0	20	0	0	Firmicutes	Bacilli	Bacillales	Staphylococcaceae	Salinicoccus	Salinicoccus_carnicancri Crm
20	0	0	0	0	0	0	20	Actinobacteria	Actinomycetia	Corynebacteriales	Dietziaceae	Dietzia	Dietzia_aerolata
20	5	0	0	4	0	11	0	Proteobacteria	Deltaproteobacteria	Myxococcales	Labilitrichaceae	Labilithrix	Labilithrix_luteola
20	0	0	0	20	0	0	0	Proteobacteria	Alphaproteobacteria	Caulobacterales	Caulobacteraceae	Brevundimonas	Brevundimonas_intermedia
20	0	0	0	3	17	0	0	Proteobacteria	Alphaproteobacteria	Rhodobacterales	Rhodobacteraceae	Paracoccus	Paracoccus_yeei
20	0	0	0	0	16	0	4	Proteobacteria	Alphaproteobacteria	Sphingomonadales	Sphingomonadaceae	Sphingomonas	Sphingomonas_kaistensis
20	0	0	0	5	3	12	0	Proteobacteria	Gammaproteobacteria	Xanthomonadales	Xanthomonadaceae	Thermomonas	Thermomonas_brevis
20	0	0	0	0	11	0	9	Proteobacteria	Gammaproteobacteria	Enterobacterales	Morganellaceae	Proteus	Proteus_mirabilis
19	0	0	0	0	19	0	0	Bacteroidetes	Sphingobacteriia	Sphingobacteriales	Sphingobacteriaceae	Pedobacter	Pedobacter_frigoris
19	16	0	0	0	3	0	0	Bacteroidetes	Bacteroidia	Bacteroidales	Porphyromonadaceae	Porphyromonas	Porphyromonas_endodontalis
19	0	0	0	3	0	0	16	Firmicutes	Bacilli	Bacillales	Planococcaceae	Sporosarcina	Sporosarcina_luteola
19	0	0	0	0	16	0	3	Actinobacteria	Actinomycetia	Micrococcales	Dermacoccaceae	Yimella	Yimella_radicis
19	0	0	0	0	0	0	19	Actinobacteria	Actinomycetia	Micrococcales	Microbacteriaceae	Agrococcus	Agrococcus_terreus
19	0	0	0	0	19	0	0	Actinobacteria	Actinomycetia	Micrococcales	Microbacteriaceae	Microbacterium	Microbacterium_oleivorans
19	0	0	0	0	0	19	0	Proteobacteria	Deltaproteobacteria	Desulfuromonadales	Geobacteraceae	Geobacter	Geobacter_pickeringii
19	0	0	0	0	19	0	0	Proteobacteria	Gammaproteobacteria	Xanthomonadales	Xanthomonadaceae	Lysobacter	Lysobacter_segetis
19	0	0	0	0	0	0	19	Proteobacteria	Gammaproteobacteria	Xanthomonadales	Xanthomonadaceae	Stenotrophomonas	Stenotrophomonas_ginsengisoli
19	0	0	0	0	0	0	19	Proteobacteria	Gammaproteobacteria	Pseudomonadales	Pseudomonadaceae	Pseudomonas	Pseudomonas_hydrolytica
18	0	0	10	0	8	0	0	Bacteroidetes	Bacteroidia	Bacteroidales	Porphyromonadaceae	Macellibacteroides	Macellibacteroides_fermentans
18	0	0	0	0	0	0	18	Firmicutes	Clostridia	Eubacteriales	Clostridiaceae	Clostridium	Clostridium_ihumii AP5
18	0	0	0	0	0	0	18	Proteobacteria	Alphaproteobacteria	Hyphomicrobiales	Devosiaceae	Devosia	Devosia_yakushimensis
18	0	0	0	0	0	18	0	Proteobacteria	Alphaproteobacteria	Rhodobacterales	Rhodobacteraceae	Gemmobacter	Gemmobacter_megaterium
18	0	0	3	7	8	0	0	Proteobacteria	Betaproteobacteria	Burkholderiales	Alcaligenaceae	Alcaligenes	Alcaligenes_endophyticus
18	0	0	0	0	18	0	0	Proteobacteria	Betaproteobacteria	Burkholderiales	Comamonadaceae	Delftia	Delftia_litopenaei
18	0	0	0	0	18	0	0	Proteobacteria	Gammaproteobacteria	Pseudomonadales	Pseudomonadaceae	Pseudomonas	Pseudomonas_chloritidismutans
17	0	0	0	0	17	0	0	Bacteroidetes	Flavobacteriia	Flavobacteriales	Flavobacteriaceae	Flavobacterium	Flavobacterium_sangjuense
17	0	0	0	0	17	0	0	Bacteroidetes	Flavobacteriia	Flavobacteriales	Flavobacteriaceae	Flavobacterium	Flavobacterium_humicola
17	0	0	0	0	17	0	0	Firmicutes	Bacilli	Bacillales	Bacillales	Exiguobacterium	Exiguobacterium_aquaticum
17	0	0	0	0	0	0	17	Chloroflexi	Thermomicrobia	Sphaerobacterales	Sphaerobacteraceae	Sphaerobacter	Sphaerobacter_thermophilus
17	0	0	0	0	9	0	8	Actinobacteria	Actinomycetia	Micrococcales	Microbacteriaceae	Gulosibacter	Gulosibacter_bifidus
17	0	0	0	0	0	0	17	Actinobacteria	Coriobacteriia	Eggerthellales	Eggerthellaceae	Eggerthella	Eggerthella_sinensis JCM 14551
17	0	0	0	0	10	0	7	Proteobacteria	Alphaproteobacteria	Hyphomicrobiales	Rhizobiaceae	Agrobacterium	Agrobacterium_rubi
17	0	0	7	0	10	0	0	Proteobacteria	Alphaproteobacteria	Hyphomicrobiales	Methylobacteriaceae	Methylobacterium	Methylobacterium_tardum
17	0	0	0	0	17	0	0	Proteobacteria	Alphaproteobacteria	Caulobacterales	Caulobacteraceae	Brevundimonas	Brevundimonas_faecalis
17	0	0	0	8	5	0	4	Proteobacteria	Alphaproteobacteria	Rhodobacterales	Rhodobacteraceae	Paracoccus	Paracoccus_speluncae
17	8	0	2	0	0	4	3	Proteobacteria	Alphaproteobacteria	Sphingomonadales	Sphingomonadaceae	Sphingomonas	Sphingomonas_colocasiae
17	0	0	0	0	0	0	17	Proteobacteria	Betaproteobacteria	Burkholderiales	Burkholderiaceae	Caballeronia	Caballeronia_turbans
17	0	0	0	0	17	0	0	Proteobacteria	Gammaproteobacteria	Pasteurellales	Pasteurellaceae	Haemophilus	Haemophilus_parainfluenzae ATCC 33392
16	0	0	0	0	0	0	16	Bacteroidetes	Flavobacteriia	Flavobacteriales	Weeksellaceae	Chryseobacterium	Chryseobacterium_rhizosphaerae
16	0	0	0	0	16	0	0	Bacteroidetes	Flavobacteriia	Flavobacteriales	Weeksellaceae	Empedobacter	Empedobacter_tilapiae
16	8	0	0	8	0	0	0	Bacteroidetes	Chitinophagia	Chitinophagales	Chitinophagaceae	Sediminibacterium	Sediminibacterium_magnilacihabitans
16	0	0	0	0	0	0	16	Planctomycetes	Planctomycetia	Isosphaerales	Isosphaeraceae	Singulisphaera	Singulisphaera_rosea
16	14	0	0	0	0	0	2	Firmicutes	Tissierellia	Tissierellales	Gottschalkiaceae	Gottschalkia	Gottschalkia_purinilytica
16	0	0	0	0	16	0	0	Firmicutes	Clostridia	Eubacteriales	Lachnospiraceae	Lachnoclostridium	Lachnoclostridium_[Clostridium] symbiosum
16	0	0	16	0	0	0	0	Firmicutes	Clostridia	Eubacteriales	Oscillospiraceae	Flavonifractor	Flavonifractor_plautii
16	0	0	0	0	0	2	14	Firmicutes	Erysipelotrichia	Erysipelotrichales	Erysipelotrichaceae	Erysipelothrix	Erysipelothrix_rhusiopathiae
16	0	0	0	0	7	0	9	Actinobacteria	Actinomycetia	Corynebacteriales	Corynebacteriaceae	Corynebacterium	Corynebacterium_suicordis
16	0	0	0	5	11	0	0	Actinobacteria	Actinomycetia	Corynebacteriales	Dietziaceae	Dietzia	Dietzia_cinnamea
16	0	0	2	0	0	0	14	Actinobacteria	Actinomycetia	Micrococcales	Dermabacteraceae	Brachybacterium	Brachybacterium_squillarum M-6-3
16	0	0	0	0	16	0	0	Actinobacteria	Actinomycetia	Micrococcales	Brevibacteriaceae	Brevibacterium	Brevibacterium_sanguinis
16	0	0	0	0	0	16	0	Proteobacteria	Deltaproteobacteria	Desulfuromonadales	Geobacteraceae	Geoalkalibacter	Geoalkalibacter_ferrihydriticus
16	0	0	0	0	11	0	5	Proteobacteria	Alphaproteobacteria	Hyphomicrobiales	Bradyrhizobiaceae	Afipia	Afipia_birgiae 34632
16	5	0	0	6	0	5	0	Proteobacteria	Alphaproteobacteria	Hyphomicrobiales	Bradyrhizobiaceae	Bradyrhizobium	Bradyrhizobium_nitroreducens
16	0	0	0	7	0	2	7	Proteobacteria	Alphaproteobacteria	Caulobacterales	Caulobacteraceae	Brevundimonas	Brevundimonas_albigilva
16	0	0	0	0	0	0	16	Proteobacteria	Alphaproteobacteria	Sphingomonadales	Sphingomonadaceae	Sphingomonas	Sphingomonas_silvisoli
16	0	0	0	0	16	0	0	Proteobacteria	Alphaproteobacteria	Sphingomonadales	Erythrobacteraceae	Pelagerythrobacter	Pelagerythrobacter_aerophilus
16	0	0	0	0	0	0	16	Proteobacteria	Alphaproteobacteria	Sphingomonadales	Sphingomonadaceae	Sphingomonas	Sphingomonas_olei
16	0	0	0	0	16	0	0	Proteobacteria	Alphaproteobacteria	Sphingomonadales	Sphingomonadaceae	Sphingomonas	Sphingomonas_hunanensis
16	13	0	0	0	3	0	0	Proteobacteria	Betaproteobacteria	Burkholderiales	Burkholderiaceae	Burkholderia	Burkholderia_contaminans
16	0	16	0	0	0	0	0	Proteobacteria	Gammaproteobacteria	Pseudomonadales	Pseudomonadaceae	Pseudomonas	Pseudomonas_fulva
16	0	16	0	0	0	0	0	Proteobacteria	Gammaproteobacteria	Enterobacterales	Enterobacteriaceae	Klebsiella	Klebsiella_quasipneumoniae subsp. similipneumoniae
15	0	0	0	15	0	0	0	Bacteroidetes	Flavobacteriia	Flavobacteriales	Weeksellaceae	Chryseobacterium	Chryseobacterium_timonianum
15	0	0	0	0	8	0	7	Firmicutes	Clostridia	Eubacteriales	Clostridiaceae	Paraclostridium	Paraclostridium_bifermentans
15	0	0	0	0	15	0	0	Firmicutes	Clostridia	Eubacteriales	Eubacteriales Family XII. Incertae Sedis	Acidaminobacter	Acidaminobacter_hydrogenoformans
15	0	0	0	2	0	0	13	Firmicutes	Bacilli	Bacillales	Bacillaceae	Lysinibacillus	Lysinibacillus_boronitolerans
15	0	0	0	0	11	0	4	Actinobacteria	Actinomycetia	Micrococcales	Microbacteriaceae	Leucobacter	Leucobacter_chironomi
15	0	0	0	0	0	15	0	Proteobacteria	Deltaproteobacteria	Myxococcales	Myxococcaceae	Aggregicoccus	Aggregicoccus_edonensis
15	0	0	0	0	0	0	15	Proteobacteria	Alphaproteobacteria	Hyphomicrobiales	Hyphomicrobiaceae	Rhodoplanes	Rhodoplanes_azumiensis
15	6	0	0	0	7	0	2	Proteobacteria	Alphaproteobacteria	Hyphomicrobiales	Bradyrhizobiaceae	Bradyrhizobium	Bradyrhizobium_embrapense
15	0	0	0	0	15	0	0	Proteobacteria	Alphaproteobacteria	Caulobacterales	Caulobacteraceae	Brevundimonas	Brevundimonas_poindexterae
15	0	0	0	0	15	0	0	Proteobacteria	Alphaproteobacteria	Sphingomonadales	Sphingomonadaceae	Sphingomonas	Sphingomonas_jaspsi
15	0	0	0	2	13	0	0	Proteobacteria	Alphaproteobacteria	Sphingomonadales	Sphingomonadaceae	Sphingomonas	Sphingomonas_changbaiensis NBRC 104936
15	0	0	0	12	0	0	3	Proteobacteria	Betaproteobacteria	Burkholderiales	Alcaligenaceae	Paenalcaligenes	Paenalcaligenes_suwonensis
15	0	0	0	0	15	0	0	Proteobacteria	Gammaproteobacteria	Pseudomonadales	Pseudomonadaceae	Pseudomonas	Pseudomonas_stutzeri
15	0	0	0	15	0	0	0	Proteobacteria	Gammaproteobacteria	Alteromonadales	Shewanellaceae	Shewanella	Shewanella_seohaensis
15	0	0	5	0	10	0	0	Proteobacteria	Gammaproteobacteria	Enterobacterales	Enterobacteriaceae	Klebsiella	Klebsiella_oxytoca
14	0	0	0	0	0	0	14	Bacteroidetes	Sphingobacteriia	Sphingobacteriales	Sphingobacteriaceae	Pedobacter	Pedobacter_africanus
14	0	0	0	0	14	0	0	Firmicutes	Bacilli	Bacillales	Bacillaceae	Domibacillus	Domibacillus_enclensis
14	0	0	0	7	0	0	7	Firmicutes	Bacilli	Bacillales	Staphylococcaceae	Staphylococcus	Staphylococcus_arlettae
14	0	11	0	0	0	0	3	Actinobacteria	Actinomycetia	Micrococcales	Microbacteriaceae	Leucobacter	Leucobacter_salsicius M1-8
14	0	3	0	0	11	0	0	Actinobacteria	Actinomycetia	Micrococcales	Microbacteriaceae	Microbacterium	Microbacterium_testaceum
14	2	0	0	0	2	0	10	Actinobacteria	Actinomycetia	Actinomycetales	Actinomycetaceae	Bowdeniella	Bowdeniella_nasicola
14	0	0	0	0	0	14	0	Proteobacteria	Deltaproteobacteria	Myxococcales	Sandaracinaceae	Sandaracinus	Sandaracinus_amylolyticus
14	0	0	0	0	0	14	0	Proteobacteria	Alphaproteobacteria	Rhodobacterales	Rhodobacteraceae	Tabrizicola	Tabrizicola_aquatica
14	0	0	0	0	0	14	0	Proteobacteria	Alphaproteobacteria	Rhodobacterales	Rhodobacteraceae	Gemmobacter	Gemmobacter_aquatilis
14	0	0	0	0	14	0	0	Proteobacteria	Betaproteobacteria	Nitrosomonadales	Sterolibacteriaceae	Georgfuchsia	Georgfuchsia_toluolica
14	0	0	0	0	0	0	14	Proteobacteria	Betaproteobacteria	Burkholderiales	Burkholderiaceae	Caballeronia	Caballeronia_sordidicola
14	0	0	0	0	14	0	0	Proteobacteria	Betaproteobacteria	Burkholderiales	Comamonadaceae	Oryzisolibacter	Oryzisolibacter_propanilivorax
14	0	0	0	0	14	0	0	Proteobacteria	Betaproteobacteria	Burkholderiales	Oxalobacteraceae	Massilia	Massilia_tieshanensis
13	0	0	0	0	0	13	0	Bacteroidetes	Cytophagia	Cytophagales	Cytophagaceae	Rhabdobacter	Rhabdobacter_roseus
13	0	0	0	0	5	0	8	Bacteroidetes	Cytophagia	Cytophagales	Cytophagaceae	Spirosoma	Spirosoma_terrae
13	0	0	0	0	0	13	0	Bacteroidetes	Flavobacteriia	Flavobacteriales	Crocinitomicaceae	Wandonia	Wandonia_haliotis NBRC 105642
13	0	5	8	0	0	0	0	Bacteroidetes	Bacteroidia	Bacteroidales	Bacteroidaceae	Bacteroides	Bacteroides_ovatus
13	0	0	0	0	13	0	0	Bacteroidetes	Chitinophagia	Chitinophagales	Chitinophagaceae	Chitinophaga	Chitinophaga_silvisoli
13	0	0	0	0	0	2	11	Planctomycetes	Planctomycetia	Planctomycetales	Planctomycetaceae	Caulifigura	Caulifigura_coniformis
13	0	0	0	0	0	0	13	Acidobacteria	Acidobacteriia	Acidobacteriales	Acidobacteriaceae	Edaphobacter	Edaphobacter_modestus
13	0	0	0	0	0	0	13	Firmicutes	Bacilli	Bacillales	Staphylococcaceae	Staphylococcus	Staphylococcus_warneri
13	0	4	0	0	0	0	9	Actinobacteria	Actinomycetia	Propionibacteriales	Nocardioidaceae	Nocardioides	Nocardioides_dubius
13	0	0	0	0	0	0	13	Proteobacteria	Alphaproteobacteria	Hyphomicrobiales	Bradyrhizobiaceae	Afipia	Afipia_broomeae
13	0	0	0	0	13	0	0	Proteobacteria	Gammaproteobacteria	Gammaproteobacteria	Gammaproteobacteria	Wohlfahrtiimonas	Wohlfahrtiimonas_chitiniclastica DSM 18708
13	0	0	0	13	0	0	0	Proteobacteria	Gammaproteobacteria	Xanthomonadales	Xanthomonadaceae	Lysobacter	Lysobacter_brunescens
13	0	0	0	0	13	0	0	Proteobacteria	Gammaproteobacteria	Pseudomonadales	Pseudomonadaceae	Pseudomonas	Pseudomonas_khazarica
13	0	0	0	0	13	0	0	Proteobacteria	Gammaproteobacteria	Moraxellales	Moraxellaceae	Acinetobacter	Acinetobacter_seifertii
12	0	0	0	0	12	0	0	Bacteroidetes	Sphingobacteriia	Sphingobacteriales	Sphingobacteriaceae	Pararcticibacter	Pararcticibacter_amylolyticus
12	0	0	0	0	12	0	0	Bacteroidetes	Flavobacteriia	Flavobacteriales	Weeksellaceae	Chryseobacterium	Chryseobacterium_piscicola
12	0	0	0	0	0	12	0	Planctomycetes	Planctomycetia	Pirellulales	Pirellulaceae	Aureliella	Aureliella_helgolandensis
12	0	0	0	0	12	0	0	Firmicutes	Tissierellia	Tissierellales	Gottschalkiaceae	Andreesenia	Andreesenia_angusta
12	0	0	0	0	12	0	0	Firmicutes	Clostridia	Eubacteriales	Peptostreptococcaceae	Filifactor	Filifactor_alocis
12	5	3	0	0	0	0	4	Firmicutes	Clostridia	Eubacteriales	Christensenellaceae	Christensenella	Christensenella_massiliensis
12	0	0	0	0	0	0	12	Firmicutes	Bacilli	Bacillales	Staphylococcaceae	Staphylococcus	Staphylococcus_kloosii
12	0	0	0	0	0	0	12	Actinobacteria	Actinomycetia	Micrococcales	Intrasporangiaceae	Knoellia	Knoellia_subterranea
12	0	0	0	0	12	0	0	Actinobacteria	Actinomycetia	Micrococcales	Micrococcaceae	Kocuria	Kocuria_marina
12	0	0	0	0	0	0	12	Actinobacteria	Actinomycetia	Micrococcales	Microbacteriaceae	Leucobacter	Leucobacter_chromiireducens
12	0	0	0	0	12	0	0	Actinobacteria	Actinomycetia	Micrococcales	Microbacteriaceae	Microbacterium	Microbacterium_marinum
12	0	0	0	0	8	4	0	Proteobacteria	Alphaproteobacteria	Hyphomicrobiales	Devosiaceae	Devosia	Devosia_lucknowensis
12	0	0	0	12	0	0	0	Proteobacteria	Alphaproteobacteria	Hyphomicrobiales	Rhizobiaceae	Agrobacterium	Agrobacterium_larrymoorei
12	0	0	0	0	12	0	0	Proteobacteria	Alphaproteobacteria	Hyphomicrobiales	Hyphomicrobiaceae	Hyphomicrobium	Hyphomicrobium_denitrificans
12	0	0	0	0	0	0	12	Proteobacteria	Alphaproteobacteria	Hyphomicrobiales	Bradyrhizobiaceae	Nitrobacter	Nitrobacter_hamburgensis X14
12	0	0	0	0	12	0	0	Proteobacteria	Alphaproteobacteria	Rhodospirillales	Rhodospirillaceae	Novispirillum	Novispirillum_itersonii
12	0	0	0	0	12	0	0	Proteobacteria	Gammaproteobacteria	Xanthomonadales	Xanthomonadaceae	Silanimonas	Silanimonas_algicola
12	0	0	0	0	12	0	0	Proteobacteria	Betaproteobacteria	Burkholderiales	Comamonadaceae	Comamonas	Comamonas_nitrativorans
12	0	0	0	0	0	0	12	Proteobacteria	Gammaproteobacteria	Moraxellales	Moraxellaceae	Alkanindiges	Alkanindiges_hongkongensis
11	0	0	0	6	5	0	0	Bacteroidetes	Cytophagia	Cytophagales	Cytophagaceae	Aquirufa	Aquirufa_nivalisilvae
11	11	0	0	0	0	0	0	Bacteroidetes	Bacteroidia	Bacteroidales	Odoribacteraceae	Odoribacter	Odoribacter_denticanis
11	3	2	0	0	6	0	0	Bacteroidetes	Bacteroidia	Bacteroidales	Dysgonomonadaceae	Petrimonas	Petrimonas_mucosa
11	6	0	0	0	5	0	0	Bacteroidetes	Flavobacteriia	Flavobacteriales	Weeksellaceae	Chryseobacterium	Chryseobacterium_culicis
11	0	0	0	0	0	11	0	Bacteroidetes	Saprospiria	Saprospirales	Haliscomenobacteraceae	Phaeodactylibacter	Phaeodactylibacter_luteus
11	0	0	0	11	0	0	0	Cyanobacteria	Cyanobacteria	Chroococcales	Chroococcaceae	Gloeocapsopsis	Gloeocapsopsis_crepidinum
11	0	0	0	0	0	6	5	Firmicutes	Clostridia	Eubacteriales	Clostridiaceae	Clostridium	Clostridium_subterminale
11	0	0	0	0	0	0	11	Firmicutes	Clostridia	Eubacteriales	Clostridiaceae	Clostridium	Clostridium_sartagoforme
11	0	0	0	0	0	0	11	Firmicutes	Clostridia	Eubacteriales	Lachnospiraceae	Cellulosilyticum	Cellulosilyticum_ruminicola JCM 14822
11	0	0	0	11	0	0	0	Firmicutes	Erysipelotrichia	Erysipelotrichales	Erysipelotrichaceae	Longibaculum	Longibaculum_muris
11	0	0	0	0	3	2	6	Firmicutes	Bacilli	Lactobacillales	Lactobacillaceae	Lactobacillus	Lactobacillus_johnsonii
11	0	0	0	0	11	0	0	Firmicutes	Bacilli	Bacillales	Bacillales	Exiguobacterium	Exiguobacterium_indicum
11	0	0	0	0	11	0	0	Firmicutes	Bacilli	Bacillales	Planococcaceae	Planomicrobium	Planomicrobium_okeanokoites
11	0	0	0	0	5	0	6	Firmicutes	Bacilli	Bacillales	Staphylococcaceae	Staphylococcus	Staphylococcus_saprophyticus subsp. saprophyticus ATCC 15305 = NCTC 7292
11	0	0	0	0	0	0	11	Actinobacteria	Actinomycetia	Corynebacteriales	Tsukamurellaceae	Tsukamurella	Tsukamurella_inchonensis
11	0	0	0	0	11	0	0	Actinobacteria	Actinomycetia	Micrococcales	Intrasporangiaceae	Knoellia	Knoellia_flava TL1
11	0	11	0	0	0	0	0	Actinobacteria	Actinomycetia	Micrococcales	Microbacteriaceae	Diaminobutyricimonas	Diaminobutyricimonas_aerilata
11	0	0	11	0	0	0	0	Actinobacteria	Actinomycetia	Micrococcales	Microbacteriaceae	Herbiconiux	Herbiconiux_solani NBRC 106740
11	0	0	0	4	0	7	0	Actinobacteria	Actinomycetia	Propionibacteriales	Nocardioidaceae	Nocardioides	Nocardioides_luteus
11	0	0	0	0	0	9	2	Proteobacteria	Oligoflexia	Bdellovibrionales	Bdellovibrionaceae	Bdellovibrio	Bdellovibrio_exovorus JSS
11	0	0	0	0	0	0	11	Proteobacteria	Alphaproteobacteria	Hyphomicrobiales	Phyllobacteriaceae	Mesorhizobium	Mesorhizobium_plurifarium
11	0	0	11	0	0	0	0	Proteobacteria	Alphaproteobacteria	Rhodospirillales	Rhodospirillaceae	Telmatospirillum	Telmatospirillum_siberiense
11	0	0	0	0	0	0	11	Proteobacteria	Gammaproteobacteria	Enterobacterales	Enterobacteriaceae	Salmonella	Salmonella_enterica subsp. houtenae
10	0	0	10	0	0	0	0	Bacteroidetes	Bacteroidia	Bacteroidales	Rikenellaceae	Alistipes	Alistipes_indistinctus YIT 12060
10	0	0	2	2	6	0	0	Bacteroidetes	Bacteroidia	Bacteroidales	Tannerellaceae	Parabacteroides	Parabacteroides_gordonii
10	10	0	0	0	0	0	0	Bacteroidetes	Bacteroidia	Bacteroidales	Dysgonomonadaceae	Petrimonas	Petrimonas_sulfuriphila
10	0	5	5	0	0	0	0	Firmicutes	Clostridia	Eubacteriales	Eubacteriaceae	Eubacterium	Eubacterium_limosum
10	0	0	0	0	0	0	10	Firmicutes	Bacilli	Lactobacillales	Lactobacillaceae	Levilactobacillus	Levilactobacillus_spicheri
10	0	0	0	0	0	0	10	Firmicutes	Bacilli	Bacillales	Bacillaceae	Virgibacillus	Virgibacillus_marseillensis
10	0	0	0	0	0	0	10	Armatimonadetes	Armatimonadia	Armatimonadales	Armatimonadaceae	Armatimonas	Armatimonas_rosea
10	0	0	0	0	0	0	10	Actinobacteria	Actinomycetia	Micrococcales	Microbacteriaceae	Microbacterium	Microbacterium_lacus
10	0	0	0	0	0	10	0	Proteobacteria	Alphaproteobacteria	Hyphomicrobiales	Devosiaceae	Devosia	Devosia_elaeis
10	0	0	0	0	0	0	10	Proteobacteria	Alphaproteobacteria	Hyphomicrobiales	Rhizobiaceae	Rhizobium	Rhizobium_soli DS-42
10	0	0	0	0	0	10	0	Proteobacteria	Alphaproteobacteria	Hyphomicrobiales	Rhizobiaceae	Shinella	Shinella_granuli
10	0	0	0	0	10	0	0	Proteobacteria	Alphaproteobacteria	Hyphomicrobiales	Beijerinckiaceae	Pseudochelatococcus	Pseudochelatococcus_lubricantis
10	0	0	0	0	0	10	0	Proteobacteria	Gammaproteobacteria	Xanthomonadales	Rhodanobacteraceae	Chiayiivirga	Chiayiivirga_flava
10	0	0	0	0	10	0	0	Proteobacteria	Betaproteobacteria	Burkholderiales	Comamonadaceae	Pseudorhodoferax	Pseudorhodoferax_aquiterrae
10	0	10	0	0	0	0	0	Proteobacteria	Betaproteobacteria	Burkholderiales	Comamonadaceae	Diaphorobacter	Diaphorobacter_aerolatus
10	0	0	0	0	0	0	10	Proteobacteria	Gammaproteobacteria	Moraxellales	Moraxellaceae	Acinetobacter	Acinetobacter_gyllenbergii
10	0	0	0	0	10	0	0	Proteobacteria	Gammaproteobacteria	Enterobacterales	Enterobacteriaceae	Phytobacter	Phytobacter_diazotrophicus
9	0	0	0	0	9	0	0	Bacteroidetes	Cytophagia	Cytophagales	Hymenobacteraceae	Pontibacter	Pontibacter_amylolyticus
9	0	0	0	0	0	0	9	Bacteroidetes	Bacteroidia	Bacteroidales	Bacteroidaceae	Bacteroides	Bacteroides_propionicifaciens
9	0	0	0	0	9	0	0	Bacteroidetes	Flavobacteriia	Flavobacteriales	Weeksellaceae	Chryseobacterium	Chryseobacterium_arachidis
9	0	0	0	0	3	0	6	Bacteroidetes	Flavobacteriia	Flavobacteriales	Weeksellaceae	Chryseobacterium	Chryseobacterium_rigui
9	0	3	0	0	0	0	6	Bacteroidetes	Flavobacteriia	Flavobacteriales	Weeksellaceae	Weeksella	Weeksella_massiliensis
9	0	0	0	0	0	9	0	Bacteroidetes	Flavobacteriia	Flavobacteriales	Flavobacteriaceae	Flavobacterium	Flavobacterium_yanchengense
9	0	0	0	0	9	0	0	Firmicutes	Clostridia	Eubacteriales	Clostridiaceae	Clostridium	Clostridium_tunisiense
9	0	0	0	0	0	0	9	Firmicutes	Clostridia	Eubacteriales	Clostridiaceae	Clostridium	Clostridium_hydrogeniformans DSM 21757
9	0	0	0	0	9	0	0	Firmicutes	Clostridia	Eubacteriales	Eubacteriales Family XIII. Incertae Sedis	Casaltella	Casaltella_massiliensis
9	2	0	7	0	0	0	0	Firmicutes	Clostridia	Eubacteriales	Eubacteriales	Intestinimonas	Intestinimonas_butyriciproducens
9	0	0	0	0	0	2	7	Firmicutes	Bacilli	Lactobacillales	Lactobacillaceae	Furfurilactobacillus	Furfurilactobacillus_curtus
9	0	0	0	0	0	0	9	Firmicutes	Bacilli	Bacillales	Bacillaceae	Lederbergia	Lederbergia_lentus
9	0	0	0	0	0	0	9	Firmicutes	Bacilli	Bacillales	Bacillaceae	Ornithinibacillus	Ornithinibacillus_salinisoli
9	0	0	0	0	0	0	9	Firmicutes	Bacilli	Bacillales	Paenibacillaceae	Paenibacillus	Paenibacillus_thermoaerophilus
9	0	0	0	0	0	0	9	Actinobacteria	Actinomycetia	Corynebacteriales	Gordoniaceae	Gordonia	Gordonia_sihwensis
9	0	0	0	0	0	4	5	Actinobacteria	Actinomycetia	Micrococcales	Intrasporangiaceae	Janibacter	Janibacter_melonis
9	0	0	0	0	9	0	0	Actinobacteria	Actinomycetia	Micrococcales	Micrococcaceae	Nesterenkonia	Nesterenkonia_lacusekhoensis
9	0	0	0	0	0	0	9	Actinobacteria	Actinomycetia	Micrococcales	Dermabacteraceae	Brachybacterium	Brachybacterium_conglomeratum
9	0	0	0	0	2	0	7	Actinobacteria	Actinomycetia	Propionibacteriales	Propionibacteriaceae	Tessaracoccus	Tessaracoccus_lubricantis
9	0	0	0	0	9	0	0	Actinobacteria	Actinomycetia	Propionibacteriales	Propionibacteriaceae	Microlunatus	Microlunatus_kandeliicorticis
9	0	0	0	0	0	0	9	Proteobacteria	Alphaproteobacteria	Rhodospirillales	Acetobacteraceae	Acidisphaera	Acidisphaera_rubrifaciens
9	0	0	0	0	0	0	9	Proteobacteria	Alphaproteobacteria	Hyphomicrobiales	Rhizobiaceae	Shinella	Shinella_kummerowiae
9	0	0	0	0	0	0	9	Proteobacteria	Alphaproteobacteria	Hyphomicrobiales	Methylobacteriaceae	Methylobacterium	Methylobacterium_brachythecii
9	0	0	0	0	0	4	5	Proteobacteria	Alphaproteobacteria	Hyphomicrobiales	Boseaceae	Bosea	Bosea_eneae 34614
9	0	0	0	4	0	5	0	Proteobacteria	Alphaproteobacteria	Rhodobacterales	Rhodobacteraceae	Paracoccus	Paracoccus_sulfuroxidans
9	0	0	0	0	9	0	0	Proteobacteria	Alphaproteobacteria	Rhodobacterales	Rhodobacteraceae	Paracoccus	Paracoccus_marcusii
9	0	6	0	0	0	3	0	Proteobacteria	Alphaproteobacteria	Rhodobacterales	Rhodobacteraceae	Gemmobacter	Gemmobacter_intermedius
9	0	0	0	0	3	0	6	Proteobacteria	Alphaproteobacteria	Sphingomonadales	Erythrobacteraceae	Qipengyuania	Qipengyuania_sediminis
9	0	0	0	2	7	0	0	Proteobacteria	Alphaproteobacteria	Sphingomonadales	Sphingomonadaceae	Sphingomonas	Sphingomonas_koreensis
9	0	0	0	0	9	0	0	Proteobacteria	Gammaproteobacteria	Xanthomonadales	Xanthomonadaceae	Pseudoxanthomonas	Pseudoxanthomonas_suwonensis
9	0	4	0	0	5	0	0	Proteobacteria	Gammaproteobacteria	Xanthomonadales	Xanthomonadaceae	Pseudoxanthomonas	Pseudoxanthomonas_indica
9	4	0	0	0	0	0	5	Proteobacteria	Betaproteobacteria	Burkholderiales	Alcaligenaceae	Advenella	Advenella_mimigardefordensis DPN7
9	0	0	0	0	9	0	0	Proteobacteria	Betaproteobacteria	Burkholderiales	Comamonadaceae	Variovorax	Variovorax_boronicumulans NBRC 103145
9	0	0	0	0	0	9	0	Proteobacteria	Betaproteobacteria	Burkholderiales	Comamonadaceae	Xenophilus	Xenophilus_arseniciresistens
8	0	0	8	0	0	0	0	Bacteroidetes	Bacteroidia	Bacteroidales	Rikenellaceae	Rikenella	Rikenella_microfusus
8	0	0	0	0	5	0	3	Bacteroidetes	Flavobacteriia	Flavobacteriales	Weeksellaceae	Chryseobacterium	Chryseobacterium_artocarpi
8	0	0	8	0	0	0	0	Bacteroidetes	Flavobacteriia	Flavobacteriales	Flavobacteriaceae	Flavobacterium	Flavobacterium_caeni
8	0	0	0	0	0	8	0	Bacteroidetes	Chitinophagia	Chitinophagales	Chitinophagaceae	Terrimonas	Terrimonas_rubra
8	0	0	0	0	8	0	0	Firmicutes	Bacilli	Bacillales	Bacillaceae	Ornithinibacillus	Ornithinibacillus_contaminans
8	0	0	0	0	0	0	8	Verrucomicrobia	Verrucomicrobiae	Verrucomicrobiales	Verrucomicrobiaceae	Luteolibacter	Luteolibacter_flavescens
8	0	0	0	0	0	0	8	Verrucomicrobia	Verrucomicrobiae	Verrucomicrobiales	Verrucomicrobiaceae	Prosthecobacter	Prosthecobacter_dejongeii
8	0	0	0	0	0	0	8	Planctomycetes	Planctomycetia	Pirellulales	Thermoguttaceae	Thermostilla	Thermostilla_marina
8	0	0	0	0	0	3	5	Firmicutes	Clostridia	Eubacteriales	Clostridiaceae	Clostridium	Clostridium_tarantellae
8	0	0	3	0	0	0	5	Firmicutes	Tissierellia	Tissierellales	Tissierellaceae	Urmitella	Urmitella_timonensis
8	0	0	4	0	4	0	0	Firmicutes	Clostridia	Eubacteriales	Oscillospiraceae	Anaerobacterium	Anaerobacterium_chartisolvens
8	0	0	0	0	0	0	8	Firmicutes	Erysipelotrichia	Erysipelotrichales	Erysipelotrichaceae	Erysipelothrix	Erysipelothrix_piscisicarius
8	0	0	0	0	0	2	6	Firmicutes	Bacilli	Lactobacillales	Enterococcaceae	Enterococcus	Enterococcus_malodoratus
8	0	0	0	8	0	0	0	Firmicutes	Bacilli	Bacillales	Paenibacillaceae	Cohnella	Cohnella_massiliensis
8	0	0	0	0	0	0	8	Firmicutes	Bacilli	Bacillales	Planococcaceae	Sporosarcina	Sporosarcina_soli
8	0	0	0	0	2	0	6	Actinobacteria	Actinomycetia	Corynebacteriales	Dietziaceae	Dietzia	Dietzia_aurantiaca
8	0	0	0	0	8	0	0	Actinobacteria	Actinomycetia	Micrococcales	Ornithinimicrobiaceae	Ornithinimicrobium	Ornithinimicrobium_pekingense
8	0	0	0	0	8	0	0	Actinobacteria	Actinomycetia	Micrococcales	Micrococcaceae	Nesterenkonia	Nesterenkonia_cremea
8	0	0	0	0	8	0	0	Actinobacteria	Actinomycetia	Micrococcales	Micrococcaceae	Renibacterium	Renibacterium_salmoninarum
8	0	0	0	0	8	0	0	Actinobacteria	Actinomycetia	Micrococcales	Dermabacteraceae	Brachybacterium	Brachybacterium_aquaticum
8	0	0	0	0	0	0	8	Proteobacteria	Alphaproteobacteria	Micropepsales	Micropepsaceae	Rhizomicrobium	Rhizomicrobium_electricum
8	0	0	0	0	6	2	0	Proteobacteria	Alphaproteobacteria	Hyphomicrobiales	Phyllobacteriaceae	Aliihoeflea	Aliihoeflea_aestuarii
8	0	0	0	0	0	0	8	Proteobacteria	Alphaproteobacteria	Sphingomonadales	Sphingomonadaceae	Sphingomonas	Sphingomonas_polyaromaticivorans
8	0	6	2	0	0	0	0	Proteobacteria	Betaproteobacteria	Burkholderiales	Alcaligenaceae	Achromobacter	Achromobacter_mucicolens
8	0	2	0	0	0	0	6	Proteobacteria	Betaproteobacteria	Burkholderiales	Comamonadaceae	Curvibacter	Curvibacter_lanceolatus
8	0	0	4	0	0	0	4	Proteobacteria	Betaproteobacteria	Burkholderiales	Comamonadaceae	Pseudacidovorax	Pseudacidovorax_intermedius
8	0	0	0	0	0	4	4	Proteobacteria	Betaproteobacteria	Burkholderiales	Comamonadaceae	Hydrogenophaga	Hydrogenophaga_flava
8	0	0	8	0	0	0	0	Proteobacteria	Betaproteobacteria	Burkholderiales	Oxalobacteraceae	Oxalobacter	Oxalobacter_formigenes
8	0	0	0	0	0	0	8	Proteobacteria	Gammaproteobacteria	Moraxellales	Moraxellaceae	Acinetobacter	Acinetobacter_lactucae
8	0	0	0	0	0	0	8	Proteobacteria	Gammaproteobacteria	Enterobacterales	Enterobacteriaceae	Escherichia	Escherichia_fergusonii ATCC 35469
7	0	0	3	4	0	0	0	Bacteroidetes	Sphingobacteriia	Sphingobacteriales	Sphingobacteriaceae	Sphingobacterium	Sphingobacterium_siyangense
7	0	0	0	0	0	5	2	Planctomycetes	Planctomycetia	Planctomycetales	Planctomycetaceae	Thalassoglobus	Thalassoglobus_neptunius
7	0	0	0	0	0	7	0	Acidobacteria	Blastocatellia	Blastocatellales	Pyrinomonadaceae	Brevitalea	Brevitalea_deliciosa
7	0	0	0	0	0	0	7	Firmicutes	Tissierellia	Tissierellales	Tissierellaceae	Tissierella	Tissierella_praeacuta
7	0	0	3	0	0	0	4	Firmicutes	Bacilli	Lactobacillales	Lactobacillaceae	Paucilactobacillus	Paucilactobacillus_vaccinostercus
7	0	0	0	7	0	0	0	Firmicutes	Bacilli	Lactobacillales	Carnobacteriaceae	Marinilactibacillus	Marinilactibacillus_piezotolerans
7	0	0	0	0	7	0	0	Firmicutes	Bacilli	Bacillales	Staphylococcaceae	Jeotgalicoccus	Jeotgalicoccus_halotolerans
7	0	0	0	0	7	0	0	Armatimonadetes	Fimbriimonadia	Fimbriimonadales	Fimbriimonadaceae	Fimbriimonas	Fimbriimonas_ginsengisoli
7	0	0	0	0	0	7	0	Actinobacteria	Actinomycetia	Corynebacteriales	Corynebacteriaceae	Corynebacterium	Corynebacterium_gottingense
7	0	0	0	0	7	0	0	Actinobacteria	Actinomycetia	Micrococcales	Micrococcaceae	Micrococcus	Micrococcus_endophyticus
7	0	0	0	0	7	0	0	Actinobacteria	Actinomycetia	Micrococcales	Micrococcaceae	Rothia	Rothia_nasimurium
7	0	0	0	0	7	0	0	Proteobacteria	Alphaproteobacteria	Hyphomicrobiales	Reyranellaceae	Reyranella	Reyranella_massiliensis 521
7	0	0	0	0	0	7	0	Proteobacteria	Alphaproteobacteria	Hyphomicrobiales	Devosiaceae	Devosia	Devosia_neptuniae
7	0	0	0	7	0	0	0	Proteobacteria	Alphaproteobacteria	Caulobacterales	Caulobacteraceae	Phenylobacterium	Phenylobacterium_haematophilum
7	0	0	0	0	0	0	7	Proteobacteria	Alphaproteobacteria	Sphingomonadales	Sphingomonadaceae	Sphingomonas	Sphingomonas_asaccharolytica
7	0	0	0	0	7	0	0	Proteobacteria	Gammaproteobacteria	Acidiferrobacterales	Acidiferrobacteraceae	Sulfuricaulis	Sulfuricaulis_limicola
7	0	0	0	0	7	0	0	Proteobacteria	Gammaproteobacteria	Legionellales	Coxiellaceae	Aquicella	Aquicella_siphonis
7	0	0	7	0	0	0	0	Proteobacteria	Betaproteobacteria	Rhodocyclales	Rhodocyclaceae	Azospira	Azospira_oryzae PS
7	0	0	0	7	0	0	0	Proteobacteria	Betaproteobacteria	Burkholderiales	Burkholderiaceae	Limnobacter	Limnobacter_thiooxidans
7	0	0	7	0	0	0	0	Proteobacteria	Betaproteobacteria	Burkholderiales	Burkholderiaceae	Burkholderia	Burkholderia_gladioli
7	0	0	0	0	0	0	7	Proteobacteria	Betaproteobacteria	Burkholderiales	Burkholderiaceae	Caballeronia	Caballeronia_concitans
7	0	0	0	0	7	0	0	Proteobacteria	Betaproteobacteria	Burkholderiales	Oxalobacteraceae	Massilia	Massilia_varians
7	0	0	0	0	0	7	0	Proteobacteria	Gammaproteobacteria	Pseudomonadales	Marinobacteraceae	Mangrovitalea	Mangrovitalea_sediminis
7	0	0	0	0	7	0	0	Proteobacteria	Gammaproteobacteria	Pseudomonadales	Pseudomonadaceae	Pseudomonas	Pseudomonas_straminea
7	0	0	0	0	7	0	0	Proteobacteria	Gammaproteobacteria	Cellvibrionales	Cellvibrionaceae	Cellvibrio	Cellvibrio_mixtus
7	0	7	0	0	0	0	0	Proteobacteria	Gammaproteobacteria	Alteromonadales	Alteromonadaceae	Alishewanella	Alishewanella_fetalis
6	0	0	0	0	6	0	0	Bacteroidetes	Cytophagia	Cytophagales	Hymenobacteraceae	Pontibacter	Pontibacter_indicus
6	0	0	0	0	6	0	0	Bacteroidetes	Sphingobacteriia	Sphingobacteriales	Sphingobacteriaceae	Anseongella	Anseongella_ginsenosidimutans
6	0	6	0	0	0	0	0	Bacteroidetes	Sphingobacteriia	Sphingobacteriales	Sphingobacteriaceae	Sphingobacterium	Sphingobacterium_faecium
6	0	0	0	0	6	0	0	Bacteroidetes	Sphingobacteriia	Sphingobacteriales	Sphingobacteriaceae	Sphingobacterium	Sphingobacterium_paludis
6	0	0	0	0	0	0	6	Bacteroidetes	Sphingobacteriia	Sphingobacteriales	Sphingobacteriaceae	Sphingobacterium	Sphingobacterium_chuzhouense
6	0	6	0	0	0	0	0	Bacteroidetes	Bacteroidia	Bacteroidales	Tannerellaceae	Parabacteroides	Parabacteroides_chinchillae
6	0	0	0	0	0	0	6	Bacteroidetes	Flavobacteriia	Flavobacteriales	Weeksellaceae	Epilithonimonas	Epilithonimonas_hominis
6	0	0	0	0	0	0	6	Bacteroidetes	Flavobacteriia	Flavobacteriales	Weeksellaceae	Chryseobacterium	Chryseobacterium_piperi
6	0	0	0	0	0	6	0	Planctomycetes	Planctomycetia	Planctomycetales	Planctomycetaceae	Rubinisphaera	Rubinisphaera_italica
6	0	0	0	0	0	3	3	Acidobacteria	Blastocatellia	Blastocatellales	Blastocatellaceae	Blastocatella	Blastocatella_fastidiosa
6	0	0	0	0	6	0	0	Firmicutes	Clostridia	Eubacteriales	Peptostreptococcaceae	Proteocatella	Proteocatella_sphenisci
6	0	0	0	6	0	0	0	Firmicutes	Clostridia	Eubacteriales	Lachnospiraceae	Robinsoniella	Robinsoniella_peoriensis
6	0	0	0	2	0	0	4	Firmicutes	Erysipelotrichia	Erysipelotrichales	Erysipelotrichaceae	Erysipelothrix	Erysipelothrix_larvae
6	0	0	0	6	0	0	0	Firmicutes	Bacilli	Lactobacillales	Lactobacillaceae	Lactobacillus	Lactobacillus_crispatus
6	0	0	0	0	0	0	6	Firmicutes	Bacilli	Lactobacillales	Lactobacillaceae	Levilactobacillus	Levilactobacillus_paucivorans
6	0	0	0	0	6	0	0	Firmicutes	Bacilli	Bacillales	Staphylococcaceae	Staphylococcus	Staphylococcus_ureilyticus
6	0	0	0	0	0	0	6	Actinobacteria	Actinomycetia	Corynebacteriales	Mycobacteriaceae	Mycolicibacterium	Mycolicibacterium_madagascariense
6	0	0	0	0	0	0	6	Actinobacteria	Actinomycetia	Corynebacteriales	Nocardiaceae	Rhodococcus	Rhodococcus_corynebacterioides
6	0	0	0	0	6	0	0	Actinobacteria	Actinomycetia	Micrococcales	Ornithinimicrobiaceae	Ornithinimicrobium	Ornithinimicrobium_panacihumi
6	4	0	0	0	0	0	2	Actinobacteria	Actinomycetia	Micrococcales	Intrasporangiaceae	Janibacter	Janibacter_terrae
6	0	0	0	0	6	0	0	Actinobacteria	Actinomycetia	Micrococcales	Micrococcaceae	Micrococcus	Micrococcus_yunnanensis
6	0	0	0	0	4	0	2	Actinobacteria	Actinomycetia	Micrococcales	Microbacteriaceae	Leucobacter	Leucobacter_zeae
6	0	0	0	0	0	0	6	Actinobacteria	Actinomycetia	Micrococcales	Microbacteriaceae	Gryllotalpicola	Gryllotalpicola_daejeonensis
6	0	0	0	0	2	4	0	Actinobacteria	Actinomycetia	Micrococcales	Microbacteriaceae	Microbacterium	Microbacterium_paraoxydans
6	0	6	0	0	0	0	0	Proteobacteria	Epsilonproteobacteria	Campylobacterales	Arcobacteraceae	Aliarcobacter	Aliarcobacter_lanthieri
6	0	0	0	0	0	6	0	Proteobacteria	Deltaproteobacteria	Desulfuromonadales	Geobacteraceae	Citrifermentans	Citrifermentans_pelophilum
6	0	0	0	0	0	6	0	Proteobacteria	Alphaproteobacteria	Rhodospirillales	Acetobacteraceae	Rubritepida	Rubritepida_flocculans
6	0	0	0	0	0	6	0	Proteobacteria	Alphaproteobacteria	Hyphomicrobiales	Phyllobacteriaceae	Mesorhizobium	Mesorhizobium_sediminum
6	0	0	0	0	0	0	6	Proteobacteria	Alphaproteobacteria	Hyphomicrobiales	Brucellaceae	Brucella	Brucella_oryzae
6	0	0	0	0	0	0	6	Proteobacteria	Alphaproteobacteria	Hyphomicrobiales	Methylobacteriaceae	Methylorubrum	Methylorubrum_zatmanii
6	0	0	2	0	0	0	4	Proteobacteria	Alphaproteobacteria	Caulobacterales	Caulobacteraceae	Brevundimonas	Brevundimonas_nasdae
6	0	0	0	0	6	0	0	Proteobacteria	Alphaproteobacteria	Rhodobacterales	Rhodobacteraceae	Paracoccus	Paracoccus_luteus
6	0	0	0	0	6	0	0	Proteobacteria	Alphaproteobacteria	Sphingomonadales	Sphingomonadaceae	Sphingopyxis	Sphingopyxis_alaskensis RB2256
6	0	0	0	0	0	3	3	Proteobacteria	Alphaproteobacteria	Sphingomonadales	Sphingomonadaceae	Sphingopyxis	Sphingopyxis_nepalensis
6	0	0	0	0	0	0	6	Proteobacteria	Alphaproteobacteria	Sphingomonadales	Sphingomonadaceae	Sphingomonas	Sphingomonas_cynarae
6	0	0	0	0	0	0	6	Proteobacteria	Alphaproteobacteria	Sphingomonadales	Sphingomonadaceae	Sphingomonas	Sphingomonas_hankookensis
6	0	6	0	0	0	0	0	Proteobacteria	Gammaproteobacteria	Legionellales	Legionellaceae	Legionella	Legionella_impletisoli
6	0	0	0	0	6	0	0	Proteobacteria	Gammaproteobacteria	Xanthomonadales	Rhodanobacteraceae	Dokdonella	Dokdonella_ginsengisoli
6	0	0	0	0	6	0	0	Proteobacteria	Gammaproteobacteria	Xanthomonadales	Xanthomonadaceae	Lysobacter	Lysobacter_bugurensis
6	0	0	0	0	0	0	6	Proteobacteria	Betaproteobacteria	Burkholderiales	Burkholderiaceae	Paraburkholderia	Paraburkholderia_jirisanensis
6	0	0	0	0	0	0	6	Proteobacteria	Betaproteobacteria	Burkholderiales	Burkholderiaceae	Paraburkholderia	Paraburkholderia_sacchari
6	0	0	0	0	6	0	0	Proteobacteria	Betaproteobacteria	Burkholderiales	Alcaligenaceae	Achromobacter	Achromobacter_aegrifaciens
6	0	0	0	0	0	0	6	Proteobacteria	Betaproteobacteria	Burkholderiales	Alcaligenaceae	Verticiella	Verticiella_sediminum
6	0	0	0	0	0	6	0	Proteobacteria	Betaproteobacteria	Burkholderiales	Comamonadaceae	Pseudorhodoferax	Pseudorhodoferax_caeni
6	0	0	0	0	3	3	0	Proteobacteria	Betaproteobacteria	Burkholderiales	Comamonadaceae	Diaphorobacter	Diaphorobacter_oryzae
6	0	0	0	0	0	6	0	Proteobacteria	Betaproteobacteria	Burkholderiales	Comamonadaceae	Comamonas	Comamonas_serinivorans
6	0	0	0	0	6	0	0	Proteobacteria	Gammaproteobacteria	Moraxellales	Moraxellaceae	Amnimonas	Amnimonas_aquatica
6	0	0	0	0	0	6	0	Proteobacteria	Gammaproteobacteria	Enterobacterales	Yersiniaceae	Serratia	Serratia_liquefaciens
5	0	0	0	5	0	0	0	Bacteroidetes	Bacteroidetes	Bacteroidetes Order II. Incertae sedis	Rhodothermaceae	Rhodocaloribacter	Rhodocaloribacter_litoris
5	0	0	0	5	0	0	0	Bacteroidetes	Cytophagia	Cytophagales	Spirosomaceae	Emticicia	Emticicia_soli
5	0	0	0	0	0	5	0	Bacteroidetes	Sphingobacteriia	Sphingobacteriales	Sphingobacteriaceae	Sphingobacterium	Sphingobacterium_wenxiniae
5	0	0	0	0	0	0	5	Bacteroidetes	Bacteroidia	Bacteroidales	Prevotellaceae	Prevotella	Prevotella_oris
5	0	0	0	5	0	0	0	Bacteroidetes	Flavobacteriia	Flavobacteriales	Weeksellaceae	Cloacibacterium	Cloacibacterium_caeni
5	0	0	5	0	0	0	0	Bacteroidetes	Flavobacteriia	Flavobacteriales	Weeksellaceae	Chryseobacterium	Chryseobacterium_aquifrigidense
5	0	0	0	0	0	5	0	Bacteroidetes	Chitinophagia	Chitinophagales	Chitinophagaceae	Niabella	Niabella_aquatica
5	0	0	0	0	0	0	5	Verrucomicrobia	Verrucomicrobiae	Verrucomicrobiales	Verrucomicrobiaceae	Verrucomicrobium	Verrucomicrobium_spinosum DSM 4136 = JCM 18804
5	0	0	0	0	0	0	5	Planctomycetes	Planctomycetia	Gemmatales	Gemmataceae	Gemmata	Gemmata_massiliana
5	0	0	0	0	0	0	5	Firmicutes	Clostridia	Eubacteriales	Clostridiaceae	Proteiniclasticum	Proteiniclasticum_ruminis DSM 24773
5	0	0	0	0	0	0	5	Firmicutes	Clostridia	Eubacteriales	Clostridiaceae	Clostridium	Clostridium_colicanis
5	0	0	0	0	0	0	5	Firmicutes	Clostridia	Eubacteriales	Clostridiaceae	Clostridium	Clostridium_perfringens
5	0	0	0	0	0	0	5	Firmicutes	Bacilli	Bacillales	Bacillaceae	Siminovitchia	Siminovitchia_acidinfaciens
5	0	0	0	0	0	0	5	Firmicutes	Bacilli	Bacillales	Planococcaceae	Sporosarcina	Sporosarcina_pasteurii
5	5	0	0	0	0	0	0	Firmicutes	Bacilli	Bacillales	Staphylococcaceae	Salinicoccus	Salinicoccus_kunmingensis
5	0	0	5	0	0	0	0	Actinobacteria	Actinomycetia	Micrococcales	Intrasporangiaceae	Janibacter	Janibacter_indicus
5	0	0	0	0	0	0	5	Actinobacteria	Actinomycetia	Micrococcales	Microbacteriaceae	Microbacterium	Microbacterium_keratanolyticum
5	0	0	0	0	0	0	5	Actinobacteria	Actinomycetia	Micrococcales	Microbacteriaceae	Microbacterium	Microbacterium_aurum
5	0	0	0	0	0	0	5	Actinobacteria	Actinomycetia	Propionibacteriales	Nocardioidaceae	Nocardioides	Nocardioides_suum
5	0	0	0	0	0	0	5	Proteobacteria	Alphaproteobacteria	Hyphomicrobiales	Phyllobacteriaceae	Phyllobacterium	Phyllobacterium_ifriqiyense
5	0	0	0	0	0	5	0	Proteobacteria	Alphaproteobacteria	Hyphomicrobiales	Phyllobacteriaceae	Aquamicrobium	Aquamicrobium_aestuarii
5	0	0	0	0	0	0	5	Proteobacteria	Alphaproteobacteria	Hyphomicrobiales	Phyllobacteriaceae	Mesorhizobium	Mesorhizobium_composti
5	0	0	0	5	0	0	0	Proteobacteria	Alphaproteobacteria	Hyphomicrobiales	Rhizobiaceae	Rhizobium	Rhizobium_rosettiformans W3
5	0	0	0	5	0	0	0	Proteobacteria	Alphaproteobacteria	Hyphomicrobiales	Methylobacteriaceae	Microvirga	Microvirga_subterranea
5	0	0	0	5	0	0	0	Proteobacteria	Alphaproteobacteria	Rhodobacterales	Rhodobacteraceae	Paracoccus	Paracoccus_huijuniae
5	0	0	0	0	0	5	0	Proteobacteria	Alphaproteobacteria	Sphingomonadales	Sphingomonadaceae	Sphingomonas	Sphingomonas_lutea
5	0	0	0	0	0	5	0	Proteobacteria	Alphaproteobacteria	Sphingomonadales	Sphingomonadaceae	Sphingomonas	Sphingomonas_zeicaulis
5	0	0	0	0	0	0	5	Proteobacteria	Alphaproteobacteria	Sphingomonadales	Sphingomonadaceae	Novosphingobium	Novosphingobium_panipatense
5	0	0	0	0	5	0	0	Proteobacteria	Alphaproteobacteria	Sphingomonadales	Sphingomonadaceae	Sphingomonas	Sphingomonas_yunnanensis
5	0	0	0	0	5	0	0	Proteobacteria	Gammaproteobacteria	Acidiferrobacterales	Acidiferrobacteraceae	Acidiferrobacter	Acidiferrobacter_thiooxydans
5	0	0	0	0	0	5	0	Proteobacteria	Gammaproteobacteria	Acidiferrobacterales	Acidiferrobacteraceae	Sulfurifustis	Sulfurifustis_variabilis
5	0	0	0	5	0	0	0	Proteobacteria	Gammaproteobacteria	Cardiobacteriales	Cardiobacteriaceae	Cardiobacterium	Cardiobacterium_hominis
5	0	0	0	0	5	0	0	Proteobacteria	Gammaproteobacteria	Xanthomonadales	Xanthomonadaceae	Lysobacter	Lysobacter_xinjiangensis
5	0	0	0	0	0	0	5	Proteobacteria	Gammaproteobacteria	Xanthomonadales	Xanthomonadaceae	Luteimonas	Luteimonas_dalianensis
5	3	2	0	0	0	0	0	Proteobacteria	Gammaproteobacteria	Xanthomonadales	Xanthomonadaceae	Lysobacter	Lysobacter_tolerans
5	0	0	0	0	0	5	0	Proteobacteria	Gammaproteobacteria	Xanthomonadales	Xanthomonadaceae	Lysobacter	Lysobacter_firmicutimachus
5	0	0	0	0	0	5	0	Proteobacteria	Betaproteobacteria	Burkholderiales	Alcaligenaceae	Bordetella	Bordetella_hinzii LMG 13501
5	0	0	0	0	0	0	5	Proteobacteria	Betaproteobacteria	Burkholderiales	Comamonadaceae	Brachymonas	Brachymonas_denitrificans
5	0	5	0	0	0	0	0	Proteobacteria	Betaproteobacteria	Burkholderiales	Comamonadaceae	Comamonas	Comamonas_odontotermitis
5	0	0	0	0	5	0	0	Proteobacteria	Betaproteobacteria	Burkholderiales	Oxalobacteraceae	Herbaspirillum	Herbaspirillum_seropedicae
5	0	0	5	0	0	0	0	Proteobacteria	Gammaproteobacteria	Oceanospirillales	Alcanivoracaceae	Alcanivorax	Alcanivorax_dieselolei
5	0	0	0	0	0	0	5	Proteobacteria	Gammaproteobacteria	Pseudomonadales	Pseudomonadaceae	Pseudomonas	Pseudomonas_alkylphenolica
5	0	0	0	0	5	0	0	Proteobacteria	Gammaproteobacteria	Enterobacterales	Enterobacteriaceae	Citrobacter	Citrobacter_amalonaticus
4	4	0	0	0	0	0	0	Bacteroidetes	Bacteroidia	Bacteroidales	Porphyromonadaceae	Porphyromonas	Porphyromonas_gingivalis
4	0	4	0	0	0	0	0	Bacteroidetes	Bacteroidia	Bacteroidales	Bacteroidaceae	Bacteroides	Bacteroides_helcogenes
4	0	0	4	0	0	0	0	Bacteroidetes	Bacteroidia	Bacteroidales	Bacteroidaceae	Bacteroides	Bacteroides_intestinalis
4	0	0	0	0	0	0	4	Bacteroidetes	Flavobacteriia	Flavobacteriales	Weeksellaceae	Chryseobacterium	Chryseobacterium_bernardetii
4	0	0	0	0	4	0	0	Bacteroidetes	Flavobacteriia	Flavobacteriales	Weeksellaceae	Chryseobacterium	Chryseobacterium_aquaticum
4	0	0	0	0	4	0	0	Bacteroidetes	Flavobacteriia	Flavobacteriales	Flavobacteriaceae	Flavobacterium	Flavobacterium_foetidum
4	0	0	0	0	0	0	4	Bacteroidetes	Flavobacteriia	Flavobacteriales	Crocinitomicaceae	Fluviicola	Fluviicola_hefeinensis
4	0	0	0	0	0	0	4	Bacteroidetes	Chitinophagia	Chitinophagales	Chitinophagaceae	Ferruginibacter	Ferruginibacter_paludis
4	0	0	0	0	0	4	0	Bacteroidetes	Chitinophagia	Chitinophagales	Chitinophagaceae	Edaphobaculum	Edaphobaculum_flavum
4	0	0	0	0	0	0	4	Planctomycetes	Planctomycetia	Isosphaerales	Isosphaeraceae	Paludisphaera	Paludisphaera_borealis
4	0	0	0	0	0	0	4	Planctomycetes	Planctomycetia	Isosphaerales	Isosphaeraceae	Tundrisphaera	Tundrisphaera_lichenicola
4	0	0	0	0	4	0	0	Deinococcus-Thermus	Deinococci	Deinococcales	Deinococcaceae	Deinococcus	Deinococcus_ficus
4	0	0	0	0	0	0	4	Firmicutes	Clostridia	Eubacteriales	Clostridiaceae	Clostridium	Clostridium_collagenovorans
4	0	0	0	0	4	0	0	Firmicutes	Clostridia	Eubacteriales	Peptostreptococcaceae	Peptostreptococcus	Peptostreptococcus_canis
4	0	0	0	0	0	0	4	Firmicutes	Clostridia	Eubacteriales	Peptostreptococcaceae	Terrisporobacter	Terrisporobacter_mayombei
4	0	0	0	4	0	0	0	Firmicutes	Bacilli	Lactobacillales	Lactobacillaceae	Lactobacillus	Lactobacillus_jensenii
4	0	0	0	0	0	0	4	Firmicutes	Bacilli	Bacillales	Bacillaceae	Alkalihalobacillus	Alkalihalobacillus_alcalophilus ATCC 27647 = CGMCC 1.3604
4	0	0	0	0	0	0	4	Firmicutes	Bacilli	Bacillales	Planococcaceae	Sporosarcina	Sporosarcina_newyorkensis
4	0	0	0	0	0	0	4	Firmicutes	Bacilli	Bacillales	Bacillaceae	Bacillus	Bacillus_tropicus
4	0	0	0	0	4	0	0	Firmicutes	Bacilli	Bacillales	Staphylococcaceae	Staphylococcus	Staphylococcus_cohnii
4	0	0	0	0	0	0	4	Firmicutes	Bacilli	Bacillales	Staphylococcaceae	Aliicoccus	Aliicoccus_persicus
4	0	0	0	4	0	0	0	Firmicutes	Negativicutes	Selenomonadales	Selenomonadaceae	Selenomonas	Selenomonas_artemidis
4	0	0	0	0	4	0	0	Firmicutes	Negativicutes	Veillonellales	Veillonellaceae	Veillonella	Veillonella_parvula
4	0	0	0	0	0	0	4	Actinobacteria	Acidimicrobiia	Acidimicrobiales	Iamiaceae	Rhabdothermincola	Rhabdothermincola_sediminis
4	0	0	0	0	0	0	4	Actinobacteria	Actinomycetia	Corynebacteriales	Corynebacteriaceae	Corynebacterium	Corynebacterium_tuberculostearicum
4	0	0	0	4	0	0	0	Actinobacteria	Actinomycetia	Corynebacteriales	Dietziaceae	Dietzia	Dietzia_kunjamensis subsp. schimae
4	0	0	0	0	4	0	0	Actinobacteria	Actinomycetia	Micrococcales	Intrasporangiaceae	Oryzobacter	Oryzobacter_terrae
4	4	0	0	0	0	0	0	Actinobacteria	Actinomycetia	Micrococcales	Micrococcaceae	Nesterenkonia	Nesterenkonia_alba
4	0	0	4	0	0	0	0	Actinobacteria	Actinomycetia	Micrococcales	Micrococcaceae	Glutamicibacter	Glutamicibacter_mysorens
4	0	0	0	0	0	0	4	Actinobacteria	Actinomycetia	Micrococcales	Microbacteriaceae	Leucobacter	Leucobacter_luti
4	0	0	0	0	0	0	4	Actinobacteria	Actinomycetia	Actinomycetales	Actinomycetaceae	Actinomyces	Actinomyces_johnsonii
4	0	0	0	0	0	2	2	Proteobacteria	Oligoflexia	Bdellovibrionales	Bdellovibrionaceae	Bdellovibrio	Bdellovibrio_bacteriovorus
4	0	0	0	0	4	0	0	Proteobacteria	Oligoflexia	Bacteriovoracales	Bacteriovoracaceae	Bacteriovorax	Bacteriovorax_stolpii
4	0	0	0	4	0	0	0	Proteobacteria	Alphaproteobacteria	Hyphomicrobiales	Phyllobacteriaceae	Mesorhizobium	Mesorhizobium_huakuii
4	0	0	0	0	0	0	4	Proteobacteria	Alphaproteobacteria	Hyphomicrobiales	Brucellaceae	Brucella	Brucella_intermedia
4	0	0	0	0	0	4	0	Proteobacteria	Alphaproteobacteria	Hyphomicrobiales	Brucellaceae	Pseudochrobactrum	Pseudochrobactrum_lubricantis
4	0	0	0	0	4	0	0	Proteobacteria	Alphaproteobacteria	Hyphomicrobiales	Rhizobiaceae	Neorhizobium	Neorhizobium_huautlense
4	0	0	0	0	0	0	4	Proteobacteria	Alphaproteobacteria	Hyphomicrobiales	Bradyrhizobiaceae	Afipia	Afipia_felis
4	0	0	0	0	4	0	0	Proteobacteria	Alphaproteobacteria	Hyphomicrobiales	Methylobacteriaceae	Microvirga	Microvirga_guangxiensis
4	0	0	0	0	0	0	4	Proteobacteria	Alphaproteobacteria	Caulobacterales	Caulobacteraceae	Caulobacter	Caulobacter_rhizosphaerae
4	0	0	0	0	4	0	0	Proteobacteria	Alphaproteobacteria	Rhodobacterales	Rhodobacteraceae	Paracoccus	Paracoccus_communis
4	0	0	0	0	4	0	0	Proteobacteria	Alphaproteobacteria	Sphingomonadales	Sphingomonadaceae	Sphingomonas	Sphingomonas_oryziterrae
4	0	0	0	0	0	0	4	Proteobacteria	Alphaproteobacteria	Sphingomonadales	Erythrobacteraceae	Tsuneonella	Tsuneonella_dongtanensis
4	0	0	0	4	0	0	0	Proteobacteria	Alphaproteobacteria	Sphingomonadales	Sphingomonadaceae	Novosphingobium	Novosphingobium_capsulatum
4	0	0	0	0	4	0	0	Proteobacteria	Gammaproteobacteria	Legionellales	Legionellaceae	Legionella	Legionella_nagasakiensis
4	0	0	0	0	0	0	4	Proteobacteria	Gammaproteobacteria	Legionellales	Legionellaceae	Legionella	Legionella_birminghamensis
4	0	0	0	0	4	0	0	Proteobacteria	Gammaproteobacteria	Xanthomonadales	Xanthomonadaceae	Lysobacter	Lysobacter_caeni
4	0	0	0	4	0	0	0	Proteobacteria	Gammaproteobacteria	Xanthomonadales	Xanthomonadaceae	Pseudoxanthomonas	Pseudoxanthomonas_daejeonensis
4	0	0	0	0	4	0	0	Proteobacteria	Betaproteobacteria	Burkholderiales	Comamonadaceae	Pelomonas	Pelomonas_saccharophila
4	0	0	0	4	0	0	0	Proteobacteria	Betaproteobacteria	Burkholderiales	Comamonadaceae	Hydrogenophaga	Hydrogenophaga_laconesensis
4	0	0	0	0	0	0	4	Proteobacteria	Gammaproteobacteria	Pseudomonadales	Pseudomonadaceae	Pseudomonas	Pseudomonas_proteolytica
4	0	0	0	0	4	0	0	Proteobacteria	Gammaproteobacteria	Pseudomonadales	Pseudomonadaceae	Pseudomonas	Pseudomonas_balearica
4	0	0	4	0	0	0	0	Proteobacteria	Gammaproteobacteria	Pseudomonadales	Pseudomonadaceae	Pseudomonas	Pseudomonas_matsuisoli
4	0	0	0	0	4	0	0	Proteobacteria	Gammaproteobacteria	Aeromonadales	Aeromonadaceae	Pseudaeromonas	Pseudaeromonas_pectinilytica
4	0	0	0	0	0	0	4	Proteobacteria	Gammaproteobacteria	Enterobacterales	Enterobacteriaceae	Citrobacter	Citrobacter_gillenii
3	0	0	0	0	0	3	0	Bacteroidetes	Sphingobacteriia	Sphingobacteriales	Sphingobacteriaceae	Mucilaginibacter	Mucilaginibacter_panaciglaebae
3	0	0	3	0	0	0	0	Bacteroidetes	Bacteroidia	Bacteroidales	Tannerellaceae	Parabacteroides	Parabacteroides_johnsonii
3	0	3	0	0	0	0	0	Bacteroidetes	Bacteroidia	Bacteroidales	Bacteroidaceae	Bacteroides	Bacteroides_luti
3	0	0	0	0	0	0	3	Bacteroidetes	Chitinophagia	Chitinophagales	Chitinophagaceae	Terrimonas	Terrimonas_rhizosphaerae
3	0	0	0	0	0	0	3	Planctomycetes	Planctomycetia	Gemmatales	Gemmataceae	Gemmata	Gemmata_obscuriglobus
3	0	0	0	0	3	0	0	Deinococcus-Thermus	Deinococci	Trueperales	Trueperaceae	Truepera	Truepera_radiovictrix DSM 17093
3	0	0	0	0	0	0	3	Deinococcus-Thermus	Deinococci	Deinococcales	Deinococcaceae	Deinococcus	Deinococcus_xinjiangensis
3	3	0	0	0	0	0	0	Firmicutes	Clostridia	Eubacteriales	Oscillospiraceae	Ercella	Ercella_succinigenes
3	0	0	0	3	0	0	0	Firmicutes	Erysipelotrichia	Erysipelotrichales	Erysipelotrichaceae	Dielma	Dielma_fastidiosa
3	0	0	0	3	0	0	0	Firmicutes	Erysipelotrichia	Erysipelotrichales	Erysipelotrichaceae	Longicatena	Longicatena_caecimuris
3	0	0	0	0	0	0	3	Firmicutes	Bacilli	Lactobacillales	Lactobacillaceae	Lactobacillus	Lactobacillus_intestinalis
3	0	0	0	0	0	0	3	Firmicutes	Bacilli	Lactobacillales	Lactobacillaceae	Lapidilactobacillus	Lapidilactobacillus_concavus
3	0	0	0	0	0	0	3	Firmicutes	Bacilli	Bacillales	Bacillaceae	Aureibacillus	Aureibacillus_halotolerans
3	0	0	0	0	0	0	3	Firmicutes	Bacilli	Bacillales	Bacillales	Exiguobacterium	Exiguobacterium_alkaliphilum 12/1
3	0	0	0	0	0	0	3	Firmicutes	Bacilli	Bacillales	Paenibacillaceae	Paenibacillus	Paenibacillus_hemerocallicola
3	0	0	0	0	3	0	0	Firmicutes	Bacilli	Bacillales	Paenibacillaceae	Paenibacillus	Paenibacillus_silvae
3	0	0	3	0	0	0	0	Actinobacteria	Acidimicrobiia	Acidimicrobiales	Acidimicrobiaceae	Acidiferrimicrobium	Acidiferrimicrobium_australe
3	0	0	0	0	3	0	0	Actinobacteria	Actinomycetia	Corynebacteriales	Corynebacteriaceae	Corynebacterium	Corynebacterium_casei LMG S-19264
3	0	0	0	0	3	0	0	Actinobacteria	Actinomycetia	Micrococcales	Ornithinimicrobiaceae	Serinicoccus	Serinicoccus_profundi MCCC 1A05965
3	0	0	0	0	0	0	3	Actinobacteria	Actinomycetia	Micrococcales	Dermatophilaceae	Agilicoccus	Agilicoccus_flavus
3	0	0	0	0	3	0	0	Actinobacteria	Actinomycetia	Micrococcales	Micrococcaceae	Micrococcus	Micrococcus_flavus
3	0	0	0	0	3	0	0	Actinobacteria	Actinomycetia	Micrococcales	Microbacteriaceae	Leucobacter	Leucobacter_triazinivorans
3	0	0	0	0	3	0	0	Actinobacteria	Actinomycetia	Micrococcales	Microbacteriaceae	Agrococcus	Agrococcus_casei
3	0	0	0	0	0	3	0	Actinobacteria	Actinomycetia	Micrococcales	Microbacteriaceae	Microbacterium	Microbacterium_oxydans
3	0	0	0	0	3	0	0	Actinobacteria	Actinomycetia	Micrococcales	Beutenbergiaceae	Litorihabitans	Litorihabitans_aurantiacus
3	0	0	0	0	0	0	3	Actinobacteria	Actinomycetia	Micrococcales	Brevibacteriaceae	Brevibacterium	Brevibacterium_salitolerans
3	3	0	0	0	0	0	0	Actinobacteria	Coriobacteriia	Eggerthellales	Eggerthellaceae	Eggerthella	Eggerthella_lenta
3	0	0	0	0	0	0	3	Proteobacteria	Oligoflexia	Bacteriovoracales	Bacteriovoracaceae	Peredibacter	Peredibacter_starrii
3	0	0	0	0	3	0	0	Proteobacteria	Alphaproteobacteria	Rhodospirillales	Acetobacteraceae	Roseomonas	Roseomonas_ludipueritiae
3	0	0	0	0	3	0	0	Proteobacteria	Alphaproteobacteria	Hyphomicrobiales	Reyranellaceae	Reyranella	Reyranella_soli
3	0	0	0	0	0	3	0	Proteobacteria	Alphaproteobacteria	Hyphomicrobiales	Devosiaceae	Devosia	Devosia_naphthalenivorans
3	3	0	0	0	0	0	0	Proteobacteria	Alphaproteobacteria	Hyphomicrobiales	Phyllobacteriaceae	Aminobacter	Aminobacter_niigataensis
3	0	0	0	0	0	3	0	Proteobacteria	Alphaproteobacteria	Hyphomicrobiales	Phyllobacteriaceae	Mesorhizobium	Mesorhizobium_tamadayense
3	0	0	0	0	0	0	3	Proteobacteria	Alphaproteobacteria	Hyphomicrobiales	Brucellaceae	Brucella	Brucella_ciceri
3	0	0	0	0	0	0	3	Proteobacteria	Alphaproteobacteria	Hyphomicrobiales	Rhizobiaceae	Ensifer	Ensifer_adhaerens
3	0	0	0	0	0	3	0	Proteobacteria	Alphaproteobacteria	Hyphomicrobiales	Rhizobiaceae	Rhizobium	Rhizobium_kunmingense
3	0	0	0	0	0	3	0	Proteobacteria	Alphaproteobacteria	Hyphomicrobiales	Rhizobiaceae	Pseudorhizobium	Pseudorhizobium_halotolerans
3	0	0	0	3	0	0	0	Proteobacteria	Alphaproteobacteria	Hyphomicrobiales	Hyphomicrobiaceae	Pedomicrobium	Pedomicrobium_americanum
3	0	0	0	0	0	0	3	Proteobacteria	Alphaproteobacteria	Hyphomicrobiales	Kaistiaceae	Bauldia	Bauldia_consociata
3	3	0	0	0	0	0	0	Proteobacteria	Alphaproteobacteria	Hyphomicrobiales	Bradyrhizobiaceae	Bradyrhizobium	Bradyrhizobium_centrosematis
3	0	0	0	0	0	0	3	Proteobacteria	Alphaproteobacteria	Caulobacterales	Caulobacteraceae	Phenylobacterium	Phenylobacterium_hankyongense
3	0	0	0	0	0	0	3	Proteobacteria	Alphaproteobacteria	Caulobacterales	Caulobacteraceae	Brevundimonas	Brevundimonas_viscosa
3	3	0	0	0	0	0	0	Proteobacteria	Alphaproteobacteria	Rhodobacterales	Rhodobacteraceae	Paracoccus	Paracoccus_sanguinis
3	0	0	0	0	0	0	3	Proteobacteria	Alphaproteobacteria	Rhodobacterales	Rhodobacteraceae	Paracoccus	Paracoccus_sphaerophysae
3	0	0	0	0	0	3	0	Proteobacteria	Alphaproteobacteria	Rhodobacterales	Rhodobacteraceae	Limimaricola	Limimaricola_soesokkakensis
3	0	0	0	0	0	0	3	Proteobacteria	Alphaproteobacteria	Rhodobacterales	Roseobacteraceae	Rubellimicrobium	Rubellimicrobium_mesophilum
3	0	0	0	0	0	3	0	Proteobacteria	Alphaproteobacteria	Hyphomonadales	Hyphomonadaceae	Hyphomonas	Hyphomonas_polymorpha
3	0	0	0	0	0	0	3	Proteobacteria	Alphaproteobacteria	Sphingomonadales	Sphingomonadaceae	Sphingopyxis	Sphingopyxis_chilensis
3	0	0	0	0	3	0	0	Proteobacteria	Alphaproteobacteria	Sphingomonadales	Sphingomonadaceae	Sphingomonas	Sphingomonas_desiccabilis
3	0	0	0	0	3	0	0	Proteobacteria	Alphaproteobacteria	Sphingomonadales	Sphingomonadaceae	Sphingomonas	Sphingomonas_roseiflava
3	0	0	0	0	0	0	3	Proteobacteria	Alphaproteobacteria	Sphingomonadales	Sphingomonadaceae	Sphingomonas	Sphingomonas_rubra
3	0	0	0	0	0	3	0	Proteobacteria	Alphaproteobacteria	Sphingomonadales	Sphingomonadaceae	Sphingomonas	Sphingomonas_aerophila
3	0	0	0	0	0	3	0	Proteobacteria	Gammaproteobacteria	Methylococcales	Methylococcaceae	Methylococcus	Methylococcus_capsulatus
3	0	0	0	0	0	0	3	Proteobacteria	Betaproteobacteria	Burkholderiales	Alcaligenaceae	Pelistega	Pelistega_suis
3	3	0	0	0	0	0	0	Proteobacteria	Betaproteobacteria	Burkholderiales	Alcaligenaceae	Achromobacter	Achromobacter_insolitus
3	0	0	0	0	3	0	0	Proteobacteria	Betaproteobacteria	Burkholderiales	Alcaligenaceae	Azohydromonas	Azohydromonas_australica
3	0	0	0	0	0	0	3	Proteobacteria	Betaproteobacteria	Burkholderiales	Comamonadaceae	Comamonas	Comamonas_terrae
3	0	0	0	0	3	0	0	Proteobacteria	Betaproteobacteria	Burkholderiales	Oxalobacteraceae	Janthinobacterium	Janthinobacterium_lividum
3	0	0	0	0	0	3	0	Proteobacteria	Gammaproteobacteria	Pseudomonadales	Pseudomonadaceae	Pseudomonas	Pseudomonas_coleopterorum
3	0	3	0	0	0	0	0	Proteobacteria	Gammaproteobacteria	Pseudomonadales	Pseudomonadaceae	Pseudomonas	Pseudomonas_otitidis
3	0	0	0	3	0	0	0	Proteobacteria	Gammaproteobacteria	Chromatiales	Chromatiaceae	Pararheinheimera	Pararheinheimera_texasensis
3	0	0	0	0	3	0	0	Proteobacteria	Gammaproteobacteria	Chromatiales	Chromatiaceae	Rheinheimera	Rheinheimera_tangshanensis
3	0	3	0	0	0	0	0	Proteobacteria	Gammaproteobacteria	Enterobacterales	Pectobacteriaceae	Dickeya	Dickeya_dadantii subsp. dieffenbachiae
3	0	0	0	0	0	3	0	Proteobacteria	Gammaproteobacteria	Enterobacterales	Hafniaceae	Hafnia	Hafnia_alvei
2	0	0	0	0	0	0	2	Bacteroidetes	Cytophagia	Cytophagales	Spirosomaceae	Fibrella	Fibrella_aestuarina BUZ 2
2	0	0	0	0	0	0	2	Bacteroidetes	Sphingobacteriia	Sphingobacteriales	Sphingobacteriaceae	Pedobacter	Pedobacter_ureilyticus
2	0	0	0	0	2	0	0	Bacteroidetes	Sphingobacteriia	Sphingobacteriales	Sphingobacteriaceae	Pedobacter	Pedobacter_cryotolerans
2	0	0	2	0	0	0	0	Bacteroidetes	Bacteroidia	Bacteroidales	Rikenellaceae	Alistipes	Alistipes_finegoldii
2	0	0	2	0	0	0	0	Bacteroidetes	Bacteroidia	Bacteroidales	Odoribacteraceae	Butyricimonas	Butyricimonas_paravirosa
2	2	0	0	0	0	0	0	Bacteroidetes	Bacteroidia	Bacteroidales	Bacteroidaceae	Bacteroides	Bacteroides_clarus YIT 12056
2	0	0	2	0	0	0	0	Bacteroidetes	Flavobacteriia	Flavobacteriales	Weeksellaceae	Chryseobacterium	Chryseobacterium_phocaeense
2	0	0	0	0	0	0	2	Bacteroidetes	Flavobacteriia	Flavobacteriales	Weeksellaceae	Moheibacter	Moheibacter_stercoris
2	0	0	0	0	0	2	0	Bacteroidetes	Chitinophagia	Chitinophagales	Chitinophagaceae	Flavipsychrobacter	Flavipsychrobacter_stenotrophus
2	0	0	0	0	0	2	0	Bacteroidetes	Chitinophagia	Chitinophagales	Chitinophagaceae	Sediminibacterium	Sediminibacterium_salmoneum NBRC 103935
2	0	0	0	0	0	0	2	Bacteroidetes	Chitinophagia	Chitinophagales	Chitinophagaceae	Ferruginibacter	Ferruginibacter_alkalilentus
2	0	0	0	0	0	2	0	Bacteroidetes	Saprospiria	Saprospirales	Haliscomenobacteraceae	Haliscomenobacter	Haliscomenobacter_hydrossis
2	0	0	0	0	0	2	0	Bacteroidetes	Saprospiria	Saprospirales	Haliscomenobacteraceae	Portibacter	Portibacter_lacus
2	0	0	0	0	0	2	0	Verrucomicrobia	Spartobacteria	Chthoniobacterales	Chthoniobacteraceae	Chthoniobacter	Chthoniobacter_flavus Ellin428
2	0	0	0	0	0	0	2	Planctomycetes	Phycisphaerae	Tepidisphaerales	Tepidisphaeraceae	Tepidisphaera	Tepidisphaera_mucosa
2	0	0	0	0	0	0	2	Planctomycetes	Planctomycetia	Pirellulales	Pirellulaceae	Pirellula	Pirellula_staleyi DSM 6068
2	0	0	0	0	0	2	0	Planctomycetes	Planctomycetia	Planctomycetales	Planctomycetaceae	Symmachiella	Symmachiella_macrocystis
2	0	0	0	0	0	0	2	Planctomycetes	Planctomycetia	Planctomycetales	Planctomycetaceae	Schlesneria	Schlesneria_paludicola
2	0	2	0	0	0	0	0	Planctomycetes	Planctomycetia	Planctomycetales	Planctomycetaceae	Calycomorphotria	Calycomorphotria_hydatis
2	0	0	0	0	0	0	2	Acidobacteria	Vicinamibacteria	Vicinamibacterales	Vicinamibacteraceae	Vicinamibacter	Vicinamibacter_silvestris
2	0	0	0	0	2	0	0	Firmicutes	Clostridia	Eubacteriales	Oscillospiraceae	Acetivibrio	Acetivibrio_clariflavus DSM 19732
2	0	0	0	0	0	0	2	Firmicutes	Bacilli	Lactobacillales	Lactobacillaceae	Companilactobacillus	Companilactobacillus_futsaii JCM 17355
2	0	0	0	0	0	0	2	Firmicutes	Bacilli	Bacillales	Planococcaceae	Sporosarcina	Sporosarcina_koreensis
2	0	0	0	0	0	0	2	Firmicutes	Bacilli	Bacillales	Bacillales	Gemella	Gemella_morbillorum
2	0	0	0	0	2	0	0	Actinobacteria	Actinomycetia	Corynebacteriales	Corynebacteriaceae	Corynebacterium	Corynebacterium_testudinoris
2	0	0	0	0	0	0	2	Actinobacteria	Actinomycetia	Corynebacteriales	Corynebacteriaceae	Corynebacterium	Corynebacterium_aurimucosum
2	0	0	2	0	0	0	0	Actinobacteria	Actinomycetia	Corynebacteriales	Corynebacteriales	Tomitella	Tomitella_biformata AHU 1821
2	0	0	0	0	0	0	2	Actinobacteria	Actinomycetia	Micrococcales	Dermacoccaceae	Flexivirga	Flexivirga_alba
2	0	0	0	0	0	0	2	Actinobacteria	Actinomycetia	Micrococcales	Microbacteriaceae	Leucobacter	Leucobacter_tardus
2	0	0	0	0	2	0	0	Actinobacteria	Actinomycetia	Micrococcales	Microbacteriaceae	Curtobacterium	Curtobacterium_oceanosedimentum
2	0	0	0	0	0	2	0	Actinobacteria	Actinomycetia	Micrococcales	Microbacteriaceae	Microbacterium	Microbacterium_saccharophilum
2	0	0	0	0	0	2	0	Actinobacteria	Actinomycetia	Micrococcales	Microbacteriaceae	Microbacterium	Microbacterium_tumbae
2	0	0	0	0	2	0	0	Actinobacteria	Actinomycetia	Micrococcales	Microbacteriaceae	Microbacterium	Microbacterium_telephonicum
2	0	0	0	0	2	0	0	Actinobacteria	Actinomycetia	Micrococcales	Microbacteriaceae	Arenivirga	Arenivirga_flava
2	0	2	0	0	0	0	0	Actinobacteria	Actinomycetia	Micrococcales	Promicromonosporaceae	Cellulosimicrobium	Cellulosimicrobium_funkei
2	0	0	0	0	2	0	0	Actinobacteria	Actinomycetia	Propionibacteriales	Nocardioidaceae	Nocardioides	Nocardioides_daphniae
2	0	0	0	0	2	0	0	Actinobacteria	Actinomycetia	Geodermatophilales	Geodermatophilaceae	Blastococcus	Blastococcus_deserti
2	0	0	0	0	0	2	0	Actinobacteria	Thermoleophilia	Solirubrobacterales	Conexibacteraceae	Conexibacter	Conexibacter_arvalis
2	0	2	0	0	0	0	0	Deferribacteres	Deferribacteres	Deferribacterales	Deferribacteraceae	Mucispirillum	Mucispirillum_schaedleri
2	0	2	0	0	0	0	0	Proteobacteria	Alphaproteobacteria	Rhodospirillales	Acetobacteraceae	Roseomonas	Roseomonas_rubra
2	0	0	0	0	0	2	0	Proteobacteria	Alphaproteobacteria	Hyphomicrobiales	Devosiaceae	Devosia	Devosia_insulae DS-56
2	0	0	0	0	2	0	0	Proteobacteria	Alphaproteobacteria	Hyphomicrobiales	Xanthobacteraceae	Pseudolabrys	Pseudolabrys_taiwanensis
2	0	0	0	0	0	0	2	Proteobacteria	Alphaproteobacteria	Hyphomicrobiales	Boseaceae	Bosea	Bosea_lupini
2	0	0	0	2	0	0	0	Proteobacteria	Alphaproteobacteria	Caulobacterales	Caulobacteraceae	Phenylobacterium	Phenylobacterium_koreense
2	0	0	0	0	2	0	0	Proteobacteria	Alphaproteobacteria	Rhodobacterales	Rhodobacteraceae	Defluviimonas	Defluviimonas_aquaemixtae
2	0	0	0	0	0	2	0	Proteobacteria	Alphaproteobacteria	Hyphomicrobiales	Phyllobacteriaceae	Mesorhizobium	Mesorhizobium_amorphae
2	0	0	0	0	0	2	0	Proteobacteria	Alphaproteobacteria	Rhodospirillales	Rhodospirillaceae	Magnetospirillum	Magnetospirillum_moscoviense
2	0	0	0	0	0	2	0	Proteobacteria	Alphaproteobacteria	Sphingomonadales	Sphingomonadaceae	Sphingomonas	Sphingomonas_sanxanigenens
2	0	0	0	0	0	2	0	Proteobacteria	Alphaproteobacteria	Sphingomonadales	Sphingomonadaceae	Sphingopyxis	Sphingopyxis_solisilvae
2	0	0	0	0	0	0	2	Proteobacteria	Alphaproteobacteria	Sphingomonadales	Sphingomonadaceae	Sphingopyxis	Sphingopyxis_terrae
2	0	0	0	0	0	0	2	Proteobacteria	Alphaproteobacteria	Sphingomonadales	Sphingomonadaceae	Novosphingobium	Novosphingobium_clariflavum
2	0	0	0	0	0	0	2	Proteobacteria	Alphaproteobacteria	Sphingomonadales	Sphingomonadaceae	Sphingomonas	Sphingomonas_mali
2	0	0	0	0	0	0	2	Proteobacteria	Alphaproteobacteria	Sphingomonadales	Sphingomonadaceae	Sphingomonas	Sphingomonas_kyeonggiensis
2	0	0	0	0	0	2	0	Proteobacteria	Alphaproteobacteria	Sphingomonadales	Sphingomonadaceae	Sphingomonas	Sphingomonas_panni
2	0	0	0	0	2	0	0	Proteobacteria	Alphaproteobacteria	Sphingomonadales	Sphingomonadaceae	Sphingomonas	Sphingomonas_phyllosphaerae
2	0	0	0	0	0	2	0	Proteobacteria	Gammaproteobacteria	Xanthomonadales	Xanthomonadaceae	Xanthomonas	Xanthomonas_arboricola
2	0	0	0	0	0	2	0	Proteobacteria	Gammaproteobacteria	Xanthomonadales	Xanthomonadaceae	Stenotrophomonas	Stenotrophomonas_chelatiphaga
2	0	0	0	2	0	0	0	Proteobacteria	Gammaproteobacteria	Nevskiales	Sinobacteraceae	Solimonas	Solimonas_terrae
2	0	0	0	0	0	0	2	Proteobacteria	Hydrogenophilalia	Hydrogenophilales	Hydrogenophilaceae	Tepidiphilus	Tepidiphilus_succinatimandens
2	0	0	0	0	0	0	2	Proteobacteria	Betaproteobacteria	Burkholderiales	Burkholderiaceae	Paraburkholderia	Paraburkholderia_oxyphila NBRC 105797
2	0	0	0	0	2	0	0	Proteobacteria	Betaproteobacteria	Burkholderiales	Burkholderiaceae	Burkholderia	Burkholderia_metallica
2	0	0	2	0	0	0	0	Proteobacteria	Betaproteobacteria	Burkholderiales	Alcaligenaceae	Oligella	Oligella_ureolytica DSM 18253
2	0	0	0	0	0	2	0	Proteobacteria	Betaproteobacteria	Burkholderiales	Alcaligenaceae	Bordetella	Bordetella_bronchiseptica
2	0	0	0	0	0	0	2	Proteobacteria	Betaproteobacteria	Burkholderiales	Burkholderiales	Aquabacterium	Aquabacterium_fontiphilum
2	0	0	0	0	0	0	2	Proteobacteria	Betaproteobacteria	Burkholderiales	Comamonadaceae	Ramlibacter	Ramlibacter_ginsenosidimutans
2	0	0	0	2	0	0	0	Proteobacteria	Betaproteobacteria	Burkholderiales	Comamonadaceae	Curvibacter	Curvibacter_gracilis
2	0	2	0	0	0	0	0	Proteobacteria	Betaproteobacteria	Burkholderiales	Comamonadaceae	Acidovorax	Acidovorax_monticola
2	0	0	0	0	0	0	2	Proteobacteria	Betaproteobacteria	Burkholderiales	Oxalobacteraceae	Massilia	Massilia_suwonensis
2	0	0	0	0	0	2	0	Proteobacteria	Gammaproteobacteria	Pseudomonadales	Pseudomonadaceae	Pseudomonas	Pseudomonas_moraviensis
2	0	0	0	2	0	0	0	Proteobacteria	Gammaproteobacteria	Oceanospirillales	Halomonadaceae	Halomonas	Halomonas_lactosivorans
2	0	0	0	2	0	0	0	Proteobacteria	Gammaproteobacteria	Enterobacterales	Enterobacteriaceae	Kluyvera	Kluyvera_ascorbata
2	0	0	0	0	2	0	0	Proteobacteria	Gammaproteobacteria	Enterobacterales	Enterobacteriaceae	Enterobacter	Enterobacter_asburiae
