# Supplementary material for: Comparisons of the Oral Microbiota from Seven Species of Wild Venomous Snakes in Taiwan Using the High-Throughput Amplicon Sequencing of the Full-Length 16S rRNA Gene
Source: Biology (Basel). 2023 Sep 4;12(9):1206. doi: 10.3390/biology12091206 (PMC10525742; doi:10.3390/biology12091206)
Supplement: Supplementary file 1 [file biology-12-01206-s001.zip › Supplementary Table S2-20230630.xlsx]

## Sheet: Sheet1
Table S2: Summary of the alpha diversity results for individual oral samples of seven Taiwanese snake species.
Sample Name	Observed features	Shannon entropy	Simpson	Pielou's evenness	Menhinick's richness	Margalef's richness	Faith PD	Good's coverage
Na1	94	4.62355	0.91133	0.705392	0.702393	9.49647	11.1929	1
Na2	75	2.23448	0.687876	0.358732	0.720023	7.96391	10.4716	1
Na3	48	3.29121	0.800927	0.589299	0.481084	5.10546	4.67539	1
Na4	59	3.59637	0.835509	0.611353	0.570135	6.25078	8.35153	1
Na5	50	2.02962	0.513551	0.359616	0.485483	5.28629	7.87792	1
Na6	65	3.84619	0.865854	0.638651	0.597943	6.825	6.99048	1
Bm1	105	3.40857	0.799769	0.507662	0.96092	11.0784	8.27766	1
Bm2	52	2.07844	0.62713	0.364611	0.519248	5.53551	8.45074	1
Bm3	137	4.42949	0.872198	0.624045	1.33022	14.6721	10.8954	1
Bm4	70	2.33519	0.562507	0.380989	0.615958	7.28913	5.80764	1
Bm5	44	2.62882	0.788196	0.481518	0.468059	4.73219	6.7417	1
Pm1	52	2.88629	0.746809	0.506328	0.444428	5.35466	6.96997	1
Pm2	28	3.47479	0.886471	0.722806	0.266498	2.90036	3.47938	1
Pm3	88	3.14219	0.652488	0.486449	0.890617	9.47057	9.58426	1
Pm4	182	5.8211	0.96205	0.775341	1.6867	19.3325	12.4929	1
Pm5	56	1.93056	0.526908	0.332434	0.522475	5.88295	7.53275	1
Pm6	71	2.40473	0.6514	0.391029	0.670977	7.50799	6.61568	1
Ts1	52	1.7681	0.396413	0.310168	0.345983	5.08717	4.78536	1
Ts2	50	4.035	0.921506	0.714938	0.451404	5.20455	4.2953	1
Ts3	136	3.53136	0.822925	0.498255	1.12535	14.0785	10.6748	1
Ts4	46	1.19205	0.245593	0.215811	0.428822	4.81247	4.43873	1
Ts5	63	2.9754	0.816376	0.497785	0.454368	6.2855	7.50337	1
Ds1	81	3.98473	0.852854	0.628521	0.744028	8.52856	5.92404	1
Ds2	93	4.92363	0.941252	0.752945	0.810229	9.69842	6.78724	1
Ds3	477	8.09948	0.993773	0.910274	4.30131	50.5459	17.3643	1
Ds4	289	6.49438	0.976026	0.794427	2.58015	30.5177	14.9039	1
Ds5	137	4.47634	0.905172	0.630646	1.28685	14.5679	11.9302	1
Da1	51	3.52163	0.860458	0.620834	0.469175	5.33208	5.77988	1
Da2	36	1.93505	0.559206	0.37429	0.320637	3.70687	4.80198	1
Da3	249	5.69493	0.956616	0.715443	2.30645	26.4858	18.311	1
Da4	38	2.82815	0.788799	0.538907	0.381722	4.02117	5.58146	1
Da5	71	3.2231	0.6874	0.524104	0.713938	7.60929	6.13348	1
Tg1	219	4.76382	0.888341	0.612727	2.00875	23.2332	16.2195	1
Tg2	75	1.54711	0.350743	0.248379	0.730708	7.98924	8.44482	1
Tg3	137	4.31218	0.868562	0.607518	1.31664	14.6397	9.5322	1
Tg4	63	2.7021	0.730412	0.452062	0.58623	6.62793	8.49059	1
Tg5	372	6.73553	0.977893	0.788781	3.39037	39.4853	23.7937	1
